# Supplementary material for: Transcriptome Analysis of Long Noncoding RNAs and mRNAs in Granulosa Cells of Jinghai Yellow Chickens Illuminated With Red Light
Source: Front Genet. 2021 Feb 9;12:563623. doi: 10.3389/fgene.2021.563623 (PMC7900633; doi:10.3389/fgene.2021.563623)
Supplement: Supplementary file 1 [file Table_1.XLSX]

## Sheet: Sheet1
Supplementary Table S1 Specific primers of genes and lncRNAs.
Num	Gene Symbol	Forward primer(5->3)	Reverse primer(5->3)	Product length(bp)	Tm(℃)
1	CYP11A1	TCTTCAGCCTCCTTGTGC	GCAGAGTCATGGAAGTCG	102	60
2	CYP17A1	CGCAGGATATGGCCCTAGA	GTCGGTAGGAGGAGTTGAAG	90	60
3	BMP15	AGCATCCTCTACAAGGAGTAT	CAACAGAAATCCAGCTCCG	84	60
4	HSD17B7	AATACGGCGATCTCCTAGATT	GAACAAAGGAAGCCCACGTTA	81	60
5	LHCGR	CCTCATAACCAGCCACTAC	GTCTGAGCATCCACCGAA	117	60
6	BMPR2	CCGTGTCTCTGTTTCTCACTAA	ACAGCAGGGTGTTCATCA	83	60
7	FSHR	TGGATGTTTGCTTTCACGG	CGGTGTTTCTATGTGCATAGG	96	60
8	IGF1R	GCGAGAAGACCTCCATTAAC	GGCTCTCTTGCCACATGA	95	60
9	ENSGALT00000099549	GCCGTCACTCATAAGCC	TGAGTGACTGCACCTGT	117	60
10	ENSGALT00000103341	AAGTGAAGTACACCTGTGG	CATGAACACACTGCTTCTG	105	60
11	XR_001468386.1	AGCGTCTTGTTATGTACCTC	ACAACAGACTTATTGAAACCAAC	136	60
12	ENSGALT00000097648	TCGGACTGTGTAGAAAGGC	TCCACGCTGGATTCAGAC	89	60
13	XR_001464460.2	TCTAACTGCAAGCTGGGC	GCATGCTAAGGAGTTCTGTG	82	60
14	XR_003077640.1	CATCTGCTTCTTGTCAGGC	AGCATGATAAACACACCATCC	89	60
15	ACTB	CAGACATCAGGGTGTGATGG	TCAGGGGCTACTCTCAGCTC	183	60
