# Supplementary material for: Transcriptome Analysis of Long Noncoding RNAs and mRNAs in Granulosa Cells of Jinghai Yellow Chickens Illuminated With Red Light
Source: Front Genet. 2021 Feb 9;12:563623. doi: 10.3389/fgene.2021.563623 (PMC7900633; doi:10.3389/fgene.2021.563623)
Supplement: Supplementary file 3 [file Table_3.XLSX]

## Sheet: Sheet1
Supplementary Table S3 List of 12466 lncRNAs were identified in GCs of SYFs of Jinghai Yellow hens.
Novel lncRNA	10969
Known lncRNA	1497
lncRNA_id	baseMean_control_W	baseMean_case_R	log2FoldChange	Chrom	Start	End	Strand	lncRNA_symbol	partnerRNA_transcript	direction	type	location
ENSGALT00000002990	0.803594	0	0	Chr21	2584009	2599090	-	ENSGALG00000001935.7	XM_417587.6	sense	genic	exonic
ENSGALT00000003281	0	0.565973	0	Chr10	1841767	1843688	-	ENSGALG00000002102.6	XM_025154098.1	sense	genic	exonic
ENSGALT00000006627	0.803594	0.560959	-0.518572	Chr6	11522560	11524423	+	ENSGALG00000004167.6	XM_421576.6	sense	genic	exonic
ENSGALT00000007414	0	0	0	Chr6	12639927	12644952	+	ENSGALG00000004653.7	XM_421595.6	sense	genic	exonic
ENSGALT00000010633	193.58	279.033	0.527507	Chr24	3388824	3396858	+	ENSGALG00000006584.6
ENSGALT00000013244	3.8404	0	0	Chr1	1649616	1654200	+	ENSGALG00000008153.7	XM_025153118.1	sense	genic	exonic
ENSGALT00000019758	11.2876	1.69792	-2.7329	Chr5	55690420	55695393	+	ENSGALG00000012095.6	XM_004936470.3	sense	genic	exonic
ENSGALT00000026524	0	0.560959	0	Chr3	96498135	96502627	-	ENSGALG00000016441.7	XM_015276097.2	sense	genic	exonic
ENSGALT00000030617	0	0	0	Chr1	49173031	49181267	+	ENSGALG00000019325.6	XM_015289296.2	sense	genic	exonic
ENSGALT00000031045	4.98035	13.5834	1.44752	Chr2	64612878	64622922	+	ENSGALG00000019568.6	XM_015275891.2	sense	genic	exonic
ENSGALT00000031441	0.401797	1.13195	1.49427	Chr18	9875037	9878121	+	ENSGALG00000019795.6	XM_015295561.2	sense	genic	exonic
ENSGALT00000032405	0	2.82987	0	Chr4	2402026	2406120	-	ENSGALG00000020320.6	XM_015278657.2	sense	genic	exonic
ENSGALT00000032726	315.885	128.17	-1.30134	Chr5	9836264	9838519	-	ENSGALG00000020510.6	XM_025150882.1	antisense	genic	exonic
ENSGALT00000033698	19.3329	8.42441	-1.19841	Chr8	6657262	6671587	-	ENSGALG00000047592.1	NM_001031268.1	sense	intergenic	upstream
ENSGALT00000033720	4.2422	5.6497	0.413362	Chr9	5452883	5456644	+	ENSGALG00000020985.6	XM_015277069.2	sense	genic	exonic
ENSGALT00000034549	44.6925	81.2544	0.862413	Chr15	5933169	5935203	-	ENSGALG00000021405.6	XM_015275286.2	sense	genic	exonic
ENSGALT00000039586	2.41078	1.68288	-0.518572	Chr4	10993272	10994493	-	ENSGALG00000023692.5	XM_025150038.1	sense	genic	exonic
ENSGALT00000041273	84.3583	47.9172	-0.815987	Chr28	1022915	1024729	-	ENSGALG00000024395.5	XM_015299670.2	sense	genic	exonic
ENSGALT00000045498	1.26145	0.560959	-1.16912	Chr26	1576880	1580042	-	ENSGALG00000028346.3	XM_015299139.2	sense	intergenic	upstream
ENSGALT00000046583	0	2.26389	0	Chr1	134737017	134748160	-	ENSGALG00000040680.3	XM_416910.6	antisense	intergenic	upstream
ENSGALT00000046663	1.20539	0	0	Chr33	5067640	5074745	+	ENSGALG00000037295.3	XM_025145312.1	antisense	genic	intronic
ENSGALT00000047049	1.37357	7.90858	2.52549	Chr7	10012524	10015842	-	ENSGALG00000050863.1	NM_001006515.1	sense	intergenic	upstream
ENSGALT00000047195	9.64312	0	0	Chr1	77117646	77123662	-	ENSGALG00000048586.1	XM_416490.6	sense	intergenic	downstream
ENSGALT00000047445	160.036	93.0998	-0.781543	Chr10	12670056	12676246	+	ENSGALG00000029565.3	NM_001030551.2	sense	intergenic	upstream
ENSGALT00000047459	0	0	0	Chr1	113826540	113830912	+	ENSGALG00000034279.3	XM_025146062.1	sense	intergenic	downstream
ENSGALT00000047470	0	0	0	Chr3	65891417	65893628	-	ENSGALG00000038720.3	XM_015284581.2	sense	genic	exonic
ENSGALT00000047640	7.1669	9.60149	0.421909	Chr13	13619620	13624639	-	ENSGALG00000033148.3	NM_204410.1	antisense	genic	intronic
ENSGALT00000047642	6.65298	8.43945	0.343148	Chr1	92794718	92832017	-	ENSGALG00000042639.3	XM_015298030.2	sense	genic	exonic
ENSGALT00000047757	4.644	1.13195	-2.03656	Chr9	21787586	21794194	-	ENSGALG00000031485.3
ENSGALT00000047904	0	0	0	Chr2	43409098	43430679	-	ENSGALG00000036110.2	XM_025147506.1	sense	genic	exonic
ENSGALT00000048491	23.1639	14.6601	-0.659981	Chr14	4538807	4544935	-	ENSGALG00000031714.3	XM_004945156.3	sense	intergenic	upstream
ENSGALT00000048605	33.2274	31.5591	-0.0743154	Chr5	33190928	33194608	+	ENSGALG00000040051.3	XM_015287355.2	antisense	intergenic	upstream
ENSGALT00000048724	67.791	99.1499	0.548518	Chr5	53478188	53493233	-	ENSGALG00000037747.3	XM_015287498.2	antisense	genic	exonic
ENSGALT00000048738	0	0.565973	0	Chr17	5920636	5937105	+	ENSGALG00000030592.3	XM_025141351.1	antisense	genic	intronic
ENSGALT00000048741	0.401797	0.565973	0.494268	Chr9	10012700	10030126	+	ENSGALG00000037810.3	NM_001178144.1	antisense	genic	intronic
ENSGALT00000049064	8.83953	0	0	Chr17	9188534	9189444	-	ENSGALG00000041044.3	XM_015279424.2	sense	genic	exonic
ENSGALT00000049088	0.401797	0	0	Chr1	56736040	56737490	-	ENSGALG00000036958.3	XM_015287467.2	sense	intergenic	upstream
ENSGALT00000049394	63.4839	59.948	-0.0826783	Chr24	6307789	6314912	-	ENSGALG00000030720.3	XM_004948159.3	antisense	intergenic	downstream
ENSGALT00000049587	1.20539	0.565973	-1.09069	Chr25	3764215	3767662	+	ENSGALG00000018702.6	XM_015298668.2	sense	genic	exonic
ENSGALT00000049626	0.859652	0	0	Chr2	75118981	75127595	-	ENSGALG00000035188.3
ENSGALT00000049634	16.0719	2.82485	-2.50829	Chr10	15688548	15697289	-	ENSGALG00000041838.3
ENSGALT00000049698	0	0	0	Chr12	350756	353755	-	ENSGALG00000029985.3	XM_025154628.1	sense	intergenic	downstream
ENSGALT00000049819	2.00898	0	0	Chr13	18202127	18205820	+	ENSGALG00000032774.3	XM_025154869.1	antisense	intergenic	upstream
ENSGALT00000049858	11.5212	54.2983	2.23662	Chr31	5751326	5774424	+	ENSGALG00000048741.1	XM_025146039.1	sense	genic	exonic
ENSGALT00000049867	24.0981	34.4291	0.514706	ChrZ	9072456	9075192	+	ENSGALG00000040221.2	XM_003642917.3	sense	genic	exonic
ENSGALT00000050165	0	9.04554	0	Chr23	1337205	1338730	-	ENSGALG00000031548.3	XM_025143035.1	antisense	intergenic	upstream
ENSGALT00000050337	20.4729	6.17054	-1.73024	Chr4	11508472	11536174	-	ENSGALG00000040732.3	XM_025150476.1	sense	intergenic	upstream
ENSGALT00000050547	0.401797	0	0	Chr3	41853042	41854869	-	ENSGALG00000047755.1	XM_025149307.1	sense	genic	exonic
ENSGALT00000050568	0.803594	0.560959	-0.518572	Chr10	16352049	16377454	-	ENSGALG00000033566.3	NM_204421.1	antisense	intergenic	downstream
ENSGALT00000050615	0	20.8407	0	Chr9	5450891	5455490	+	ENSGALG00000020985.6	XM_015277069.2	sense	genic	exonic
ENSGALT00000050657	18.8936	9.03551	-1.06422	Chr3	20275822	20278490	-	ENSGALG00000041996.3	NM_001007081.1	antisense	intergenic	upstream
ENSGALT00000050705	0.457855	0.560959	0.293003	Chr10	12829172	12831310	-	ENSGALG00000035873.3	XM_025153838.1	sense	genic	exonic
ENSGALT00000050727	2.28928	1.13195	-1.01609	Chr3	110533234	110558612	-	ENSGALG00000037267.3	XM_015285156.2	sense	intergenic	downstream
ENSGALT00000050743	23.7245	25.9445	0.12905	Chr15	6900405	6902056	+	ENSGALG00000031900.3	XM_025155698.1	sense	genic	exonic
ENSGALT00000050765	0	0	0	Chr3	9980756	9981522	-	ENSGALG00000030809.3	XM_015278106.2	antisense	genic	intronic
ENSGALT00000050906	5.22336	0	0	Chr6	32963840	32969898	-	ENSGALG00000029469.3	XM_015288997.2	sense	intergenic	downstream
ENSGALT00000050995	0.457855	0.565973	0.305843	Chr8	6033495	6048260	-	ENSGALG00000029380.3	XM_015290462.2	sense	genic	exonic
ENSGALT00000051032	1.7193	0.565973	-1.60302	Chr3	108831791	108845887	-	ENSGALG00000040420.3	XM_420057.6	antisense	intergenic	upstream
ENSGALT00000051385	0.803594	0	0	Chr1	72032827	72100659	+	ENSGALG00000030195.3	XM_015289915.2	sense	genic	exonic
ENSGALT00000051539	1.26145	0	0	Chr31	5893722	5910257	+	ENSGALG00000052414.1	XM_025146115.1	sense	genic	exonic
ENSGALT00000051646	1.83142	0	0	Chr3	33132810	33141321	+	ENSGALG00000034684.3
ENSGALT00000051690	0	3.93674	0	Chr3	15470511	15471622	-	ENSGALG00000033140.3	XM_015283478.2	sense	genic	exonic
ENSGALT00000051741	76.5935	81.0238	0.0811225	Chr10	12668692	12670717	+	ENSGALG00000029565.3	XM_015292034.2	antisense	intergenic	upstream
ENSGALT00000052114	0.401797	0	0	Chr8	21872226	21879963	-	ENSGALG00000041622.2	XM_015291254.2	sense	genic	exonic
ENSGALT00000052219	0	0	0	Chr8	21380392	21382596	-	ENSGALG00000041228.2	NM_001348769.1	sense	genic	exonic
ENSGALT00000052303	41.8799	64.2451	0.617328	Chr1	13874934	13901067	-	ENSGALG00000034533.3	XM_025153576.1	antisense	intergenic	upstream
ENSGALT00000052392	1.77536	1.12192	-0.662147	Chr4	28669625	28751964	-	ENSGALG00000034709.3	NM_204881.1	sense	genic	intronic
ENSGALT00000052482	0.457855	0.565973	0.305843	Chr12	4889902	4896924	+	ENSGALG00000029396.3	XM_015293053.2	sense	genic	exonic
ENSGALT00000052485	1.37357	1.69792	0.305843	Chr13	17844032	17850628	+	ENSGALG00000042338.3	XM_414655.6	sense	genic	exonic
ENSGALT00000052494	0.401797	0	0	Chr23	2313058	2316246	+	ENSGALG00000038218.3	XM_015297716.2	antisense	genic	exonic
ENSGALT00000052499	0.803594	1.69792	1.07923	Chr22	1737582	1778261	-	ENSGALG00000039936.3	NM_205101.1	antisense	intergenic	downstream
ENSGALT00000052537	2.06504	0.560959	-1.88021	Chr5	57615599	57617453	-	ENSGALG00000034580.3
ENSGALT00000052717	5.78394	16.333	1.49766	Chr9	10299997	10344225	+	ENSGALG00000034946.3	XM_025153695.1	sense	genic	exonic
ENSGALT00000052803	0.91571	0	0	Chr28	114520	117962	-	ENSGALG00000030849.3	NM_001006336.1	antisense	intergenic	upstream
ENSGALT00000052818	2.74713	0.560959	-2.29196	Chr24	1005794	1014040	+	ENSGALG00000038377.3	XM_015297986.2	sense	genic	exonic
ENSGALT00000052859	0.91571	1.13195	0.305843	Chr4	38528387	38536171	+	ENSGALG00000036848.3	XM_025149625.1	sense	genic	exonic
ENSGALT00000052865	47.2903	49.0842	0.0537165	Chr2	111230880	111235258	-	ENSGALG00000030429.3	XM_025147340.1	sense	genic	exonic
ENSGALT00000053190	75.64	128.991	0.77005	Chr4	31189212	31192236	+	ENSGALG00000043141.3	XM_025149920.1	sense	genic	exonic
ENSGALT00000053254	5.95212	0	0	Chr14	1261498	1263977	+	ENSGALG00000032684.3	XM_025155060.1	antisense	genic	exonic
ENSGALT00000053319	0	1.13195	0	Chr1	52337315	52477165	-	ENSGALG00000036131.3	XM_416296.6	sense	intergenic	upstream
ENSGALT00000053448	3.20499	3.93674	0.296683	Chr5	54129160	54129992	-	ENSGALG00000040063.3	XM_025151357.1	sense	genic	intronic
ENSGALT00000053545	1.83142	3.39584	0.890805	Chr2	127373051	127382608	+	ENSGALG00000042715.3	XM_004939960.3	sense	genic	exonic
ENSGALT00000053559	3.09287	1.69792	-0.865178	Chr13	3102700	3108614	-	ENSGALG00000034357.3	XM_015293624.2	antisense	intergenic	upstream
ENSGALT00000053901	3.66284	5.6146	0.61622	Chr13	3854616	3898146	+	ENSGALG00000042392.3	XM_015293589.2	antisense	intergenic	downstream
ENSGALT00000053974	4.2422	5.0737	0.258225	Chr3	65631594	65760244	-	ENSGALG00000030728.3	XM_419780.6	antisense	genic	intronic
ENSGALT00000054398	0.91571	0	0	Chr4	81687937	81716185	-	ENSGALG00000029227.3	XM_004936303.3	sense	intergenic	upstream
ENSGALT00000055007	17.4173	7.89354	-1.14177	Chr9	18029692	18051031	+	ENSGALG00000029432.3	XM_025153398.1	sense	genic	exonic
ENSGALT00000055121	3.20499	2.26389	-0.501512	Chr8	28721901	28731733	-	ENSGALG00000029375.3	XM_015291029.2	antisense	intergenic	upstream
ENSGALT00000055573	23.2106	0	0	Chr3	65631603	65661003	-	ENSGALG00000030728.3	XM_004940298.3	antisense	intergenic	upstream
ENSGALT00000055610	39.2731	38.8566	-0.0153821	Chr9	1900582	1903197	+	ENSGALG00000043632.3	NM_204482.1	antisense	intergenic	upstream
ENSGALT00000055656	8.70864	4.48767	-0.956481	Chr7	23194583	23197398	+	ENSGALG00000032784.3	XM_422069.6	sense	intergenic	upstream
ENSGALT00000055739	111.932	36.5827	-1.61339	Chr31	3541682	3543243	-	ENSGALG00000034135.3	XM_025146099.1	antisense	intergenic	downstream
ENSGALT00000055899	0.91571	0	0	Chr1	23926874	23965348	+	ENSGALG00000036488.3	NM_204279.1	antisense	genic	intronic
ENSGALT00000055993	0.457855	0	0	Chr23	2314461	2315406	+	ENSGALG00000038218.3	XM_427506.6	antisense	genic	exonic
ENSGALT00000056046	0	1.12693	0	Chr4	8971088	8974755	-	ENSGALG00000029740.3	XM_015278279.2	antisense	intergenic	downstream
ENSGALT00000056082	0.401797	0	0	Chr10	12626007	12628437	+	ENSGALG00000034021.3	XM_413847.5	antisense	intergenic	upstream
ENSGALT00000056110	0.457855	0	0	Chr2	60571716	60591771	-	ENSGALG00000039900.3	XM_418928.6	sense	intergenic	downstream
ENSGALT00000056166	3.55072	7.32756	1.04522	Chr7	23252912	23253748	+	ENSGALG00000031398.3	XM_025152152.1	antisense	genic	exonic
ENSGALT00000056259	15.2683	3.96181	-1.9463	Chr6	30225965	30229087	-	ENSGALG00000034000.3	XM_015288917.2	sense	genic	exonic
ENSGALT00000056308	1.31751	0.560959	-1.23184	Chr17	7510998	7513154	+	ENSGALG00000033369.2	XM_015279788.2	sense	genic	exonic
ENSGALT00000056376	0.457855	0	0	Chr3	44112334	44134882	-	ENSGALG00000032541.3	XM_025148481.1	sense	intergenic	downstream
ENSGALT00000056435	4.58794	0	0	Chr4	34326810	34329010	+	ENSGALG00000037040.3	NM_001012576.1	sense	intergenic	downstream
ENSGALT00000056708	0	1.68288	0	Chr4	53109436	53355868	-	ENSGALG00000039688.3	XM_025149508.1	sense	intergenic	downstream
ENSGALT00000056725	3.43861	1.13195	-1.60302	Chr1	114040831	114046018	-	ENSGALG00000032359.3	NM_213575.1	sense	intergenic	downstream
ENSGALT00000056801	5.49426	0	0	Chr3	9779037	9780354	+	ENSGALG00000042897.3	XM_015278098.2	sense	intergenic	upstream
ENSGALT00000056997	0.91571	0	0	Chr18	8972988	8974651	-	ENSGALG00000041693.3	XM_015279869.2	antisense	genic	exonic
ENSGALT00000057001	2.5229	5.62964	1.15796	Chr20	3597655	3602400	-	ENSGALG00000037393.3	NM_205448.1	antisense	genic	intronic
ENSGALT00000057004	0	0	0	Chr18	8855392	8867145	-	ENSGALG00000037717.3	XM_025141834.1	sense	intergenic	downstream
ENSGALT00000057057	1.83142	0	0	Chr1	154620336	154814374	-	ENSGALG00000036877.3	XM_025146765.1	antisense	intergenic	upstream
ENSGALT00000057076	0	0	0	Chr1	106936316	106939682	+	ENSGALG00000029644.3	XM_416717.6	antisense	intergenic	upstream
ENSGALT00000057524	18.2675	1.68789	-3.43599	Chr4	21111910	21170932	-	ENSGALG00000042099.3	NM_204721.2	antisense	intergenic	upstream
ENSGALT00000058068	60.4747	15.8473	-1.9321	Chr4	4121965	4125868	+	ENSGALG00000041397.3	XM_025149818.1	sense	genic	exonic
ENSGALT00000058098	1.37357	3.36575	1.293	Chr12	352992	354063	-	ENSGALG00000029985.3	XM_025154628.1	sense	intergenic	downstream
ENSGALT00000058284	0.91571	0	0	Chr3	42984395	43004539	+	ENSGALG00000037628.3	XM_015284337.2	sense	intergenic	downstream
ENSGALT00000058373	0	0	0	Chr14	442827	443814	+	ENSGALG00000030678.3	XM_025155261.1	sense	intergenic	upstream
ENSGALT00000058414	21.2952	4.52779	-2.23365	Chr5	53474760	53493233	-	ENSGALG00000037747.3	XM_025150803.1	antisense	genic	exonic
ENSGALT00000058675	15.6701	11.3195	-0.469206	Chr31	4029642	4030830	+	ENSGALG00000042575.3	XM_025146023.1	antisense	intergenic	upstream
ENSGALT00000058794	51.1958	46.2192	-0.147532	Chr3	15469829	15471330	-	ENSGALG00000033140.3	XM_015283478.2	sense	genic	exonic
ENSGALT00000058819	1.20539	0	0	Chr18	7750227	7752118	-	ENSGALG00000029249.3	XM_015279956.2	sense	genic	exonic
ENSGALT00000058831	43.2162	42.8435	-0.0124977	Chr19	8356269	8375641	+	ENSGALG00000041948.3	XM_015296153.2	sense	intergenic	downstream
ENSGALT00000058911	1.7193	0.560959	-1.61586	Chr26	5153922	5163862	-	ENSGALG00000038428.3	XM_015298966.2	sense	genic	exonic
ENSGALT00000059036	0.859652	1.13195	0.396981	Chr2	44767691	44769851	-	ENSGALG00000030111.3	XM_015281533.2	antisense	intergenic	upstream
ENSGALT00000059101	0	0	0	Chr11	8377260	8384827	-	ENSGALG00000029853.3	XM_004944209.3	antisense	intergenic	downstream
ENSGALT00000059165	2.46684	0	0	Chr4	85405305	85411604	+	ENSGALG00000033484.3	XM_015285886.2	antisense	intergenic	upstream
ENSGALT00000059203	9.11982	9.5714	0.069724	Chr19	5404924	5408244	-	ENSGALG00000040065.3	NM_001282294.1	sense	intergenic	downstream
ENSGALT00000059367	0	3.36575	0	Chr1	149443787	149445653	+	ENSGALG00000038284.3	XM_025146758.1	antisense	intergenic	upstream
ENSGALT00000059393	0	1.68288	0	Chr4	79278653	79281441	+	ENSGALG00000040015.3	XM_015285818.2	antisense	intergenic	downstream
ENSGALT00000059409	7.9611	4.48767	-0.827002	Chr1	168890631	168903728	-	ENSGALG00000038613.3	NM_001030825.2	sense	intergenic	downstream
ENSGALT00000059490	7.6902	9.58644	0.317975	Chr3	22348500	22354674	-	ENSGALG00000042313.3	XM_004935336.3	antisense	genic	exonic
ENSGALT00000059717	0	0	0	Chr20	5008280	5019468	+	ENSGALG00000043076.3	NM_205448.1	sense	genic	intronic
ENSGALT00000059766	0.803594	0	0	Chr5	42323006	42342961	-	ENSGALG00000035807.3	XM_004941848.3	antisense	genic	intronic
ENSGALT00000059911	0	0	0	Chr3	4550046	4556486	+	ENSGALG00000029333.3	NM_001031519.1	antisense	intergenic	upstream
ENSGALT00000060183	0.803594	3.3808	2.07282	Chr8	2946722	2974883	+	ENSGALG00000032094.3	XM_015290380.2	antisense	genic	intronic
ENSGALT00000060332	0	0	0	Chr3	53363536	53407704	-	ENSGALG00000033499.3
ENSGALT00000060339	17.6791	2.82987	-2.64324	Chr31	5750113	5751572	+	ENSGALG00000048741.1	XM_025146119.1	sense	genic	exonic
ENSGALT00000060460	352.457	396.955	0.171527	Chr4	34326767	34327810	+	ENSGALG00000037040.3	NM_001012576.1	sense	intergenic	downstream
ENSGALT00000060671	1.7193	0	0	Chr5	55228305	55251475	-	ENSGALG00000043469.3	NM_001044692.1	sense	intergenic	downstream
ENSGALT00000060731	0	1.69792	0	Chr20	474770	478613	+	ENSGALG00000032552.3	XM_015296288.2	antisense	genic	exonic
ENSGALT00000060792	2.00898	0	0	Chr4	5351044	5427698	-	ENSGALG00000035275.3	XM_015278277.1	antisense	intergenic	downstream
ENSGALT00000061042	0.401797	1.12192	1.48143	Chr8	6468995	6470845	-	ENSGALG00000034301.3	XM_025153227.1	antisense	genic	intronic
ENSGALT00000061323	616.295	978.302	0.66666	Chr1	124885136	124890404	+	ENSGALG00000035904.3	NM_001277738.1	sense	genic	intronic
ENSGALT00000061363	0	0	0	Chr3	67556766	67569292	-	ENSGALG00000034295.3	XM_419802.6	antisense	intergenic	upstream
ENSGALT00000061533	0	0	0	Chr12	350756	361583	-	ENSGALG00000029985.3	XM_025154628.1	sense	intergenic	downstream
ENSGALT00000061680	0.457855	0.565973	0.305843	Chr2	67390638	67439725	-	ENSGALG00000036306.3	XM_025147677.1	sense	intergenic	upstream
ENSGALT00000061789	2.92469	11.2392	1.94219	Chr15	9086579	9099994	-	ENSGALG00000030684.3	XM_015275173.2	sense	intergenic	upstream
ENSGALT00000061838	2.28928	8.41438	1.87797	Chr11	4170918	4172725	+	ENSGALG00000040442.3	XM_025154323.1	antisense	genic	exonic
ENSGALT00000061912	0.803594	0	0	Chr1	38390486	38394399	+	ENSGALG00000034552.3	XM_015283231.2	antisense	genic	intronic
ENSGALT00000062284	49.1404	50.151	0.0293667	Chr12	16583878	16643856	-	ENSGALG00000041405.3	XM_015293118.2	sense	genic	exonic
ENSGALT00000062420	35.7127	0.560959	-5.9924	Chr4	21199389	21203422	-	ENSGALG00000038238.3	NM_204721.2	antisense	genic	intronic
ENSGALT00000062446	0	3.92671	0	Chr5	43511006	43514994	-	ENSGALG00000041794.3	XM_421311.6	antisense	intergenic	downstream
ENSGALT00000062485	0.803594	0.565973	-0.505732	Chr6	11461407	11484788	-	ENSGALG00000031024.3	XM_015278719.2	antisense	genic	intronic
ENSGALT00000062679	0.457855	0	0	Chr5	18651720	18657935	-	ENSGALG00000032565.3	XM_015286755.2	sense	intergenic	downstream
ENSGALT00000062963	1.20539	0.565973	-1.09069	Chr31	5893742	5895893	+	ENSGALG00000047602.1	XM_025146115.1	sense	genic	exonic
ENSGALT00000063030	2.28928	0	0	Chr2	63385417	63389880	-	ENSGALG00000033849.3	XM_015275987.2	antisense	intergenic	upstream
ENSGALT00000063085	0.457855	0	0	Chr3	336939	354268	-	ENSGALG00000031667.3	XM_025148858.1	sense	intergenic	upstream
ENSGALT00000063291	13.8853	2.26389	-2.61668	Chr22	119344	121193	-	ENSGALG00000032311.3	XM_025142804.1	sense	genic	exonic
ENSGALT00000063294	2.81258	4.48767	0.674073	Chr31	3390191	3392889	-	ENSGALG00000044392.2	XM_025146074.1	sense	genic	exonic
ENSGALT00000063346	0	1.13195	0	Chr9	8543615	8548205	-	ENSGALG00000036399.3	XM_001234633.5	sense	genic	exonic
ENSGALT00000064048	26.6492	27.5221	0.0464962	Chr4	4122021	4125836	+	ENSGALG00000041397.3	XM_015278458.2	sense	genic	exonic
ENSGALT00000064082	0	0	0	Chr1	156669074	156678049	+	ENSGALG00000032800.3
ENSGALT00000064093	4.81217	1.68288	-1.51576	Chr12	5489004	5492583	+	ENSGALG00000029680.3	XM_015293064.2	antisense	genic	exonic
ENSGALT00000064174	0	0	0	Chr10	12451004	12474033	+	ENSGALG00000035438.3	XM_025153837.1	sense	intergenic	upstream
ENSGALT00000064327	51.0464	57.8991	0.18173	Chr1	26319334	26460661	-	ENSGALG00000029796.3	XM_015282329.2	sense	genic	exonic
ENSGALT00000064450	0	1.12693	0	Chr33	6857104	6859115	+	ENSGALG00000034236.3	XM_015300406.2	sense	genic	exonic
ENSGALT00000064614	0.401797	0	0	Chr4	83607409	83620631	+	ENSGALG00000036520.3
ENSGALT00000064624	1.60719	0	0	Chr13	11166412	11169975	+	ENSGALG00000033332.3	XM_015293890.2	antisense	genic	exonic
ENSGALT00000064748	0.803594	0	0	Chr21	6765805	6771872	+	ENSGALG00000042086.3	XM_025142564.1	sense	genic	exonic
ENSGALT00000064789	18.8002	8.47455	-1.14954	Chr3	33963055	33965873	-	ENSGALG00000041906.3	NM_001012875.1	sense	intergenic	upstream
ENSGALT00000064818	37.0117	9.02548	-2.03591	Chr11	3379302	3399182	+	ENSGALG00000029858.3	XM_015292362.2	antisense	intergenic	upstream
ENSGALT00000064855	16.3988	6.18057	-1.40778	Chr11	8335240	8359726	-	ENSGALG00000030532.3	XM_015292425.2	antisense	genic	intronic
ENSGALT00000064860	0.859652	0	0	Chr1	89083713	89274189	+	ENSGALG00000031836.3	XM_416629.4	sense	intergenic	downstream
ENSGALT00000064935	1.20539	0	0	Chr11	8380540	8384379	-	ENSGALG00000029853.3	XM_025154143.1	sense	intergenic	downstream
ENSGALT00000065024	7.50325	5.63967	-0.411903	Chr3	38428438	38430205	+	ENSGALG00000031361.3	XM_015284408.2	sense	intergenic	upstream
ENSGALT00000065208	2.1211	3.37077	0.668263	Chr17	1927925	1931386	-	ENSGALG00000037079.3	XM_415538.5	sense	genic	exonic
ENSGALT00000065261	15.941	9.02548	-0.820664	Chr11	16528447	16536007	-	ENSGALG00000030803.3	XM_025154300.1	sense	intergenic	downstream
ENSGALT00000065465	1573.19	1066.94	-0.560217	Chr2	94650692	94652061	+	ENSGALG00000032841.3	XM_004935223.3	sense	genic	exonic
ENSGALT00000065501	0	1.13195	0	Chr14	15187101	15188586	-	ENSGALG00000039097.3	XM_025155187.1	antisense	intergenic	upstream
ENSGALT00000065570	0.91571	0	0	Chr4	9895862	9899922	-	ENSGALG00000034116.3	XM_004940725.3	antisense	genic	intronic
ENSGALT00000065876	4.2422	0	0	Chr31	3213297	3214761	+	ENSGALG00000029209.2	XM_025146004.1	sense	genic	exonic
ENSGALT00000065942	34.6103	24.2917	-0.510738	Chr2	38772550	38774145	+	ENSGALG00000036148.3	XM_015281788.2	antisense	intergenic	downstream
ENSGALT00000065948	44.1038	35.0101	-0.33313	Chr5	17220021	17222555	+	ENSGALG00000030338.3	XM_015286845.2	antisense	genic	exonic
ENSGALT00000066074	1.26145	0.560959	-1.16912	Chr4	29928103	29945877	-	ENSGALG00000042383.3	NM_204881.1	sense	genic	intronic
ENSGALT00000066089	0	0	0	Chr18	8738525	8744603	+	ENSGALG00000029865.3	NM_204281.1	sense	intergenic	upstream
ENSGALT00000066243	18.9684	28.1934	0.571757	Chr11	18143304	18152865	+	ENSGALG00000042565.3	XM_015292564.2	sense	intergenic	downstream
ENSGALT00000066351	6.35391	0.560959	-3.50168	Chr9	15449059	15451498	-	ENSGALG00000039107.3	XM_015291494.2	sense	genic	exonic
ENSGALT00000066368	11.1849	1.68288	-2.73255	Chr10	16241935	16246117	-	ENSGALG00000030510.3	NM_204421.1	antisense	intergenic	upstream
ENSGALT00000066421	0	3.94175	0	Chr3	69150141	69190801	+	ENSGALG00000041688.3	NM_001278155.1	sense	intergenic	downstream
ENSGALT00000066486	67.2208	16.4132	-2.03405	Chr9	18341750	18343074	+	ENSGALG00000049140.1
ENSGALT00000066512	2.81258	4.51274	0.682111	Chr8	28727814	28731753	-	ENSGALG00000029375.3	XM_015291029.2	antisense	intergenic	upstream
ENSGALT00000066654	8.43773	1.69792	-2.31309	Chr5	51676313	51689176	+	ENSGALG00000042588.3	XM_015287852.2	sense	genic	exonic
ENSGALT00000066669	5.95212	2.80479	-1.08551	Chr13	17283347	17284094	+	ENSGALG00000041847.3	XM_015294081.2	antisense	intergenic	upstream
ENSGALT00000066716	13.9787	4.50271	-1.63436	Chr10	2087630	2092273	-	ENSGALG00000039656.3	NM_001030387.1	antisense	intergenic	upstream
ENSGALT00000066894	0.401797	1.13195	1.49427	Chr3	30504194	30506377	+	ENSGALG00000029830.3	XM_025149085.1	antisense	genic	exonic
ENSGALT00000066961	74.4909	2.26389	-5.04019	Chr1	13875133	13899740	-	ENSGALG00000034533.3	XM_025153576.1	antisense	intergenic	upstream
ENSGALT00000067139	12.8854	53.0059	2.04042	Chr5	33193987	33206970	+	ENSGALG00000040051.3	XM_015287355.2	antisense	intergenic	upstream
ENSGALT00000067173	0	0	0	Chr18	8590017	8744603	+	ENSGALG00000029865.3	NM_204281.1	sense	intergenic	upstream
ENSGALT00000067246	0	1.13195	0	Chr3	478704	480667	+	ENSGALG00000031876.3	XM_015283315.2	sense	intergenic	downstream
ENSGALT00000067276	27.4249	12.3561	-1.15026	Chr8	27173844	27184837	-	ENSGALG00000036522.3
ENSGALT00000067354	0	0	0	Chr13	16246612	16253059	+	ENSGALG00000039105.3	NM_001167685.1	sense	intergenic	upstream
ENSGALT00000067394	2.00898	0	0	Chr5	56938937	56940101	-	ENSGALG00000035737.3	XM_025150964.1	sense	genic	exonic
ENSGALT00000067598	0.401797	0	0	Chr3	101740045	101811358	+	ENSGALG00000037919.3	XM_025149246.1	antisense	intergenic	upstream
ENSGALT00000067639	44.2537	90.2799	1.02861	Chr3	35839881	35845974	+	ENSGALG00000030930.2	XM_015283960.2	sense	genic	exonic
ENSGALT00000067745	10.4467	0.565973	-4.20617	Chr15	5803390	5844457	-	ENSGALG00000054222.1	XM_004945562.2	sense	genic	exonic
ENSGALT00000067918	0.401797	0	0	Chr3	41876310	41901198	-	ENSGALG00000054109.1	XM_025149310.1	sense	genic	exonic
ENSGALT00000068202	0.457855	0.565973	0.305843	Chr23	313700	314146	-	ENSGALG00000041611.3	XM_015297560.2	antisense	intergenic	downstream
ENSGALT00000068282	0	0	0	Chr1	88667149	88671664	-	ENSGALG00000052869.1	XM_015296209.2	sense	intergenic	downstream
ENSGALT00000068355	0	0	0	Chr6	30163885	30166316	+	ENSGALG00000035332.3	XM_426541.5	antisense	intergenic	upstream
ENSGALT00000068794	164.063	292.431	0.833851	Chr1	73876048	73911421	+	ENSGALG00000036222.3	XM_004938073.3	sense	genic	exonic
ENSGALT00000068932	1.37357	9.5714	2.8008	Chr3	4537243	4553329	+	ENSGALG00000029333.3	XM_015283380.2	antisense	genic	intronic
ENSGALT00000069126	19.1554	28.8446	0.590552	Chr6	11064671	11105802	-	ENSGALG00000035579.3	XM_015278714.2	sense	intergenic	downstream
ENSGALT00000069177	14.4926	2.24885	-2.68806	Chr27	7546919	7549248	-	ENSGALG00000040313.3	XM_015299570.2	sense	genic	exonic
ENSGALT00000069347	2.74713	1.68288	-0.706997	Chr9	22456160	22456780	+	ENSGALG00000035389.3	XM_025153632.1	antisense	genic	intronic
ENSGALT00000069547	0.401797	0	0	Chr13	17569480	17581193	-	ENSGALG00000042587.3	XM_025154862.1	antisense	intergenic	downstream
ENSGALT00000069623	9.34406	7.89855	-0.242461	Chr1	134737011	134743830	-	ENSGALG00000040680.3	XM_416910.6	antisense	intergenic	upstream
ENSGALT00000069639	242.852	543.817	1.16305	Chr16	505178	506622	-	ENSGALG00000031066.3	XM_025155773.1	sense	intergenic	downstream
ENSGALT00000069745	6.41936	0.560959	-3.51646	Chr1	75519330	75521131	-	ENSGALG00000042678.3	XM_015292876.2	sense	intergenic	upstream
ENSGALT00000069894	0.457855	1.68789	1.88226	Chr2	99975826	99983369	-	ENSGALG00000039965.3	XM_004939752.3	antisense	genic	intronic
ENSGALT00000069905	0.457855	0.560959	0.293003	Chr4	29928099	29934443	-	ENSGALG00000042383.3	NM_204881.1	sense	genic	intronic
ENSGALT00000070219	0	1.68288	0	Chr3	58099863	58109619	-	ENSGALG00000034206.3	XM_015284131.2	antisense	genic	intronic
ENSGALT00000070257	0	0.560959	0	Chr5	10986580	11319241	+	ENSGALG00000033055.3	XM_015286512.2	antisense	intergenic	downstream
ENSGALT00000070751	9.24133	15.2111	0.71895	Chr28	4410213	4412337	-	ENSGALG00000042222.3	XM_004948934.3	antisense	genic	exonic
ENSGALT00000070753	0	0.560959	0	Chr10	16352045	16359621	-	ENSGALG00000033566.3	NM_204421.1	antisense	intergenic	downstream
ENSGALT00000070815	59.0633	29.2049	-1.01605	Chr18	7748291	7752120	-	ENSGALG00000029249.3	XM_025141638.1	sense	genic	exonic
ENSGALT00000070825	1.60719	2.24383	0.481428	Chr14	15424288	15426194	-	ENSGALG00000042265.3	XM_025155180.1	antisense	genic	exonic
ENSGALT00000070921	3.61617	0	0	Chr1	173299896	173303207	-	ENSGALG00000047150.1	XM_417089.6	antisense	intergenic	downstream
ENSGALT00000070971	0.401797	3.38581	3.07496	Chr8	6468993	6470862	-	ENSGALG00000034301.3	XM_025153225.1	antisense	genic	intronic
ENSGALT00000071020	17.763	0	0	Chr13	14541762	14545143	+	ENSGALG00000034305.3	XM_429413.6	sense	genic	exonic
ENSGALT00000071059	3.38255	6.78165	1.00353	Chr7	16194231	16206865	-	ENSGALG00000040585.3	XM_015289585.2	sense	intergenic	downstream
ENSGALT00000071117	4.53188	2.25386	-1.00771	Chr5	17730365	17758240	-	ENSGALG00000043474.3	NM_204621.1	antisense	genic	intronic
ENSGALT00000071131	8.94226	12.3662	0.467687	Chr6	11039430	11106034	-	ENSGALG00000035579.3	XM_015278714.2	sense	intergenic	downstream
ENSGALT00000071172	0	1.68789	0	Chr4	21111910	21170957	-	ENSGALG00000042099.3	NM_204721.2	antisense	intergenic	upstream
ENSGALT00000071419	2.23322	0	0	Chr14	2904031	2925554	-	ENSGALG00000041959.3	XM_414767.6	sense	intergenic	downstream
ENSGALT00000071479	0.803594	0	0	Chr18	8855389	8892932	-	ENSGALG00000037717.3	XM_025141834.1	sense	intergenic	downstream
ENSGALT00000071481	144.497	276.804	0.937829	Chr2	139795075	139828980	+	ENSGALG00000033453.3	XM_015283089.2	sense	intergenic	downstream
ENSGALT00000071522	3.72829	0.565973	-2.71971	Chr26	2214429	2215447	-	ENSGALG00000042995.3	XM_417965.5	sense	intergenic	upstream
ENSGALT00000071532	10.8764	22.5085	1.04927	Chr21	2643680	2648144	-	ENSGALG00000031850.3	XM_025142668.1	sense	intergenic	downstream
ENSGALT00000071859	0	0.565973	0	Chr1	137104763	137123590	-	ENSGALG00000034536.3	XM_015277829.2	sense	genic	exonic
ENSGALT00000072019	0	0	0	Chr1	77125917	77132207	+	ENSGALG00000029966.3	XM_416490.6	antisense	intergenic	downstream
ENSGALT00000072167	0	5.63466	0	Chr5	9836264	9838501	-	ENSGALG00000020510.6	XM_015286480.2	antisense	genic	exonic
ENSGALT00000072226	0.91571	1.68288	0.877965	Chr5	44173502	44177530	+	ENSGALG00000053551.1	NM_001006484.3	antisense	intergenic	downstream
ENSGALT00000072438	0.803594	0	0	Chr2	17435293	17438089	-	ENSGALG00000029426.3	XM_025148379.1	sense	intergenic	downstream
ENSGALT00000072561	51.7661	47.4114	-0.126774	Chr13	3232427	3233694	-	ENSGALG00000042782.3	NM_204147.1	sense	intergenic	upstream
ENSGALT00000072830	16.8755	4.51776	-1.90125	Chr5	44099695	44122232	+	ENSGALG00000048993.1	NM_001110364.1	sense	intergenic	downstream
ENSGALT00000072846	13.0817	9.6065	-0.445471	Chr22	136626	140199	-	ENSGALG00000035976.3	XM_025142920.1	antisense	intergenic	upstream
ENSGALT00000072847	1.20539	1.12192	-0.103535	Chr3	29348180	29354743	+	ENSGALG00000039256.3	XM_015283798.2	sense	intergenic	downstream
ENSGALT00000072856	0	0	0	Chr20	830668	838751	+	ENSGALG00000029930.3	NM_205448.1	sense	genic	intronic
ENSGALT00000073142	1.77536	3.36575	0.922815	Chr1	56736039	56747697	-	ENSGALG00000036958.3	XM_015285544.2	sense	intergenic	downstream
ENSGALT00000073306	18.576	23.1548	0.317869	Chr6	17818307	17825305	+	ENSGALG00000035293.3	XM_025151574.1	antisense	genic	intronic
ENSGALT00000073529	0	0	0	Chr1	64739100	64766110	+	ENSGALG00000038920.3
ENSGALT00000073555	0	1.13195	0	Chr3	52575068	52587931	-	ENSGALG00000041830.3	XM_419709.6	antisense	intergenic	downstream
ENSGALT00000073570	0.401797	1.68789	2.07068	Chr1	113588068	113610373	+	ENSGALG00000032773.3	NM_001030801.2	antisense	intergenic	upstream
ENSGALT00000073653	0	0	0	Chr3	9978565	9982156	-	ENSGALG00000030809.3	XM_015278104.2	antisense	genic	intronic
ENSGALT00000073706	0.401797	0	0	Chr3	41876308	41912782	-	ENSGALG00000054109.1	XM_025149349.1	sense	genic	exonic
ENSGALT00000073770	10.9325	7.29246	-0.584141	Chr1	65599976	65602013	+	ENSGALG00000039016.3	XM_025148938.1	sense	genic	intronic
ENSGALT00000073896	23.5003	18.0209	-0.383009	Chr1	197559405	197563470	-	ENSGALG00000033819.3	XM_025146979.1	sense	genic	exonic
ENSGALT00000073934	9.64312	19.804	1.03822	Chr16	718767	736706	-	ENSGALG00000037980.3	XM_015273241.2	sense	intergenic	downstream
ENSGALT00000073995	1.26145	0	0	Chr3	25929192	25932637	-	ENSGALG00000041015.3	NM_204364.2	antisense	intergenic	upstream
ENSGALT00000074118	4.81217	0	0	Chr5	59267284	59323141	-	ENSGALG00000036107.3
ENSGALT00000074127	0.803594	1.12693	0.487862	Chr2	50907225	50925523	+	ENSGALG00000039754.3	XM_015281556.2	antisense	genic	intronic
ENSGALT00000074292	0	1.12192	0	Chr3	339220	358651	-	ENSGALG00000031667.3	XM_025148858.1	sense	intergenic	upstream
ENSGALT00000074401	0	0	0	Chr13	13617643	13624983	-	ENSGALG00000033148.3	NM_204410.1	antisense	genic	intronic
ENSGALT00000074449	0.803594	0	0	Chr10	20845911	20862864	+	ENSGALG00000042165.3	XM_025154096.1	sense	intergenic	downstream
ENSGALT00000074628	50.4486	53.9874	0.09781	Chr1	100426859	100430000	+	ENSGALG00000040001.3	XM_025144822.1	sense	genic	exonic
ENSGALT00000074669	1.66325	1.12693	-0.561601	Chr25	702860	704590	+	ENSGALG00000039251.2	NM_205287.1	antisense	intergenic	upstream
ENSGALT00000074910	0	0	0	Chr14	442463	443813	+	ENSGALG00000030678.3	XM_025155261.1	sense	intergenic	upstream
ENSGALT00000074948	0	1.69792	0	Chr1	119638154	119650880	+	ENSGALG00000033758.3	XM_015272507.2	antisense	intergenic	upstream
ENSGALT00000075039	13.2966	6.75658	-0.976691	Chr15	5648484	5659729	-	ENSGALG00000034412.3	XM_025155427.1	sense	genic	exonic
ENSGALT00000075445	0.457855	0	0	Chr3	22315660	22354674	-	ENSGALG00000042313.3	XM_015283864.2	antisense	genic	exonic
ENSGALT00000075455	0.457855	0	0	Chr2	60571714	60574081	-	ENSGALG00000039900.3	XM_025147647.1	sense	intergenic	upstream
ENSGALT00000075576	13.6423	24.2466	0.829693	Chr15	9598833	9606972	+	ENSGALG00000041755.3	XM_025155676.1	sense	genic	exonic
ENSGALT00000075811	0	5.63466	0	Chr18	9220173	9221092	+	ENSGALG00000054738.1	XM_025141819.1	sense	genic	exonic
ENSGALT00000075923	0.91571	1.12192	0.293003	Chr20	12510109	12513114	-	ENSGALG00000030165.3	XM_015302302.2	antisense	intergenic	upstream
ENSGALT00000076111	11.6427	7.87348	-0.564355	Chr22	4022734	4025741	+	ENSGALG00000039864.3	XM_015273258.2	antisense	genic	exonic
ENSGALT00000076129	46.1503	44.992	-0.036671	Chr18	2703603	2710667	-	ENSGALG00000036514.3	NM_001030700.1	sense	intergenic	upstream
ENSGALT00000076141	0	0	0	Chr3	8135042	8156712	-	ENSGALG00000032863.3	XM_025148544.1	antisense	genic	intronic
ENSGALT00000076386	0.803594	0	0	Chr1	1006230	1014073	+	ENSGALG00000034086.2	XM_025153792.1	sense	genic	intronic
ENSGALT00000076521	9.97009	1.12192	-3.15164	Chr18	9216876	9219065	+	ENSGALG00000038575.3	XM_025141819.1	sense	genic	exonic
ENSGALT00000076586	0.457855	0.560959	0.293003	Chr6	20868111	20875710	-	ENSGALG00000037070.3	XM_025151912.1	sense	intergenic	downstream
ENSGALT00000076697	2.41078	0	0	Chr18	8972420	8974650	-	ENSGALG00000041693.3	XM_015279869.2	antisense	genic	exonic
ENSGALT00000076706	10.0822	2.24383	-2.16777	Chr14	4856532	4867293	-	ENSGALG00000031051.3	XM_015294379.2	sense	genic	exonic
ENSGALT00000076808	1373.77	1215.04	-0.177145	Chr3	101704564	101714202	-	ENSGALG00000037194.3	XM_025149242.1	sense	genic	exonic
ENSGALT00000076860	0.803594	0	0	Chr1	191707498	191716146	-	ENSGALG00000043383.3	XM_015280728.2	sense	intergenic	upstream
ENSGALT00000076948	2.5229	1.12693	-1.16268	Chr1	835814	840350	+	ENSGALG00000031473.3	XM_025152984.1	sense	intergenic	downstream
ENSGALT00000077183	2.28928	0	0	Chr4	75226129	75235810	+	ENSGALG00000043073.3	NM_001267075.1	antisense	intergenic	upstream
ENSGALT00000077187	10.8391	0	0	Chr12	364940	368373	+	ENSGALG00000041511.3	XM_025154628.1	antisense	intergenic	downstream
ENSGALT00000077316	0.91571	2.25386	1.29944	Chr3	3946441	3953163	+	ENSGALG00000043441.3	XM_419315.6	sense	intergenic	downstream
ENSGALT00000077371	1.60719	3.9568	1.2998	Chr1	79202019	79207704	-	ENSGALG00000049079.1	XM_025143305.1	sense	genic	exonic
ENSGALT00000077498	4.47582	3.3808	-0.40479	Chr6	13485282	13559882	+	ENSGALG00000035500.3	XM_015288283.2	antisense	intergenic	upstream
ENSGALT00000077555	0.803594	0	0	Chr1	168842803	168850072	+	ENSGALG00000029931.3	XM_015275303.2	antisense	intergenic	upstream
ENSGALT00000077589	8.77408	7.32756	-0.259915	Chr4	57064116	57068075	-	ENSGALG00000041661.3	XM_025150088.1	sense	intergenic	downstream
ENSGALT00000077592	0	1.12192	0	Chr5	1689669	1697446	-	ENSGALG00000035064.3	NM_001031175.2	antisense	genic	intronic
ENSGALT00000077616	218.502	238.82	0.128276	Chr2	92987987	92998716	+	ENSGALG00000037124.3
ENSGALT00000077801	1.31751	0	0	Chr25	2449884	2452245	-	ENSGALG00000037026.3	XM_004948252.3	sense	intergenic	downstream
ENSGALT00000077850	0	0	0	Chr31	160775	179448	+	ENSGALG00000051349.1	XM_025145885.1	sense	genic	exonic
ENSGALT00000078046	10.3158	0	0	Chr1	100103067	100116897	-	ENSGALG00000036436.3	XM_004938353.3	antisense	intergenic	downstream
ENSGALT00000078084	0	0	0	Chr5	17221362	17224561	+	ENSGALG00000030338.3	XM_025151171.1	sense	genic	exonic
ENSGALT00000078144	0	0	0	Chr20	9213984	9217305	-	ENSGALG00000041950.2	XM_429641.4	sense	genic	exonic
ENSGALT00000078169	0	0.565973	0	Chr23	260089	265299	-	ENSGALG00000036040.3	XM_025142954.1	sense	genic	exonic
ENSGALT00000078425	2.5229	0	0	Chr6	34545736	34558940	+	ENSGALG00000040010.3
ENSGALT00000078446	0	1.13195	0	Chr1	27017923	27035441	-	ENSGALG00000033415.3	XM_416022.6	sense	intergenic	downstream
ENSGALT00000078814	0	0	0	Chr9	21517589	21543315	-	ENSGALG00000030029.3
ENSGALT00000079469	11.4464	24.7574	1.11297	Chr13	7474805	7709896	+	ENSGALG00000041690.3	XM_414493.6	antisense	intergenic	upstream
ENSGALT00000079651	23.547	21.507	-0.130735	Chr9	13852245	13855943	-	ENSGALG00000033767.3	XM_015291402.2	sense	intergenic	upstream
ENSGALT00000080216	2.41078	3.39584	0.494268	Chr5	17002379	17005636	-	ENSGALG00000029566.3	NM_204621.1	antisense	genic	intronic
ENSGALT00000080339	0	0	0	Chr20	5378160	5380769	+	ENSGALG00000038484.3	XM_004947035.3	sense	genic	exonic
ENSGALT00000080510	0	0.560959	0	Chr23	1273535	1277081	+	ENSGALG00000042846.3	XM_015297575.2	antisense	intergenic	downstream
ENSGALT00000080735	0.457855	0	0	Chr20	5490828	5492034	+	ENSGALG00000030976.3	XM_015296726.2	antisense	genic	exonic
ENSGALT00000080823	4.18614	7.86345	0.909541	Chr1	71089773	71099979	-	ENSGALG00000035970.3
ENSGALT00000080848	0	0	0	Chr1	154076014	154087813	-	ENSGALG00000043611.3	NM_204800.1	antisense	intergenic	downstream
ENSGALT00000081086	0.803594	0	0	Chr1	94483926	94540226	+	ENSGALG00000040733.3
ENSGALT00000081149	23.0424	16.2979	-0.499608	Chr1	48129286	48135414	+	ENSGALG00000034631.3	NM_001305385.1	antisense	genic	intronic
ENSGALT00000081154	4.47582	5.05364	0.17517	Chr3	110496672	110513607	-	ENSGALG00000030006.3	XM_015285159.2	sense	intergenic	downstream
ENSGALT00000081221	20.0056	22.0278	0.138922	Chr8	6476373	6478963	+	ENSGALG00000031119.2	XM_422263.6	sense	genic	exonic
ENSGALT00000081409	3.66284	9.58143	1.38728	Chr3	31801608	31831040	+	ENSGALG00000037894.3	NM_001031058.1	antisense	intergenic	upstream
ENSGALT00000081468	0.803594	1.13195	0.494268	Chr1	71089840	71102509	-	ENSGALG00000035970.3
ENSGALT00000081603	3.27043	0.560959	-2.54352	Chr1	76479911	76589486	+	ENSGALG00000040898.3	XM_015293119.2	sense	genic	intronic
ENSGALT00000081623	0	0	0	Chr9	10508790	10522980	+	ENSGALG00000030000.3	XM_015276882.2	antisense	genic	intronic
ENSGALT00000081850	8.83953	8.98035	0.0228022	Chr27	3757594	3761421	-	ENSGALG00000035554.3	XM_003642783.3	antisense	genic	exonic
ENSGALT00000081856	0.803594	2.26389	1.49427	Chr3	50966932	50992353	-	ENSGALG00000032638.3
ENSGALT00000081876	0	0	0	Chr18	5868146	5903595	-	ENSGALG00000038873.3	XM_415648.6	antisense	genic	intronic
ENSGALT00000081931	0	0	0	Chr3	22198898	22205075	-	ENSGALG00000032298.3	XM_015283666.2	antisense	genic	intronic
ENSGALT00000081999	0	1.12192	0	Chr21	2786418	2789859	-	ENSGALG00000038138.3	XM_015296842.2	sense	intergenic	upstream
ENSGALT00000082046	16.4455	0	0	Chr1	23926886	23965364	+	ENSGALG00000050581.1	NM_204279.1	antisense	genic	intronic
ENSGALT00000082208	32.265	2.25386	-3.8395	Chr3	110505689	110513614	-	ENSGALG00000030006.3	XM_015285159.2	sense	intergenic	downstream
ENSGALT00000082210	10.101	2.80479	-1.84853	Chr4	75226161	75235810	+	ENSGALG00000043073.3	NM_001267075.1	antisense	intergenic	upstream
ENSGALT00000082327	0.803594	0	0	Chr1	77963727	77964914	+	ENSGALG00000036852.3	XM_025143862.1	sense	intergenic	downstream
ENSGALT00000082710	10.9606	2.81482	-1.96122	Chr1	73858709	73876956	-	ENSGALG00000039534.3	XM_004938073.3	antisense	genic	exonic
ENSGALT00000082753	0	0.565973	0	Chr3	57431295	57435350	-	ENSGALG00000031196.3	XM_004940220.3	sense	intergenic	downstream
ENSGALT00000082792	0	0	0	Chr1	76566885	76589486	+	ENSGALG00000040898.3	XM_015293119.2	sense	genic	exonic
ENSGALT00000082806	1.37357	0	0	Chr4	89017003	89030199	-	ENSGALG00000030141.3	XM_025150298.1	antisense	intergenic	upstream
ENSGALT00000082870	0.401797	0	0	Chr3	101806995	101811358	+	ENSGALG00000037919.3	XM_419977.6	antisense	intergenic	downstream
ENSGALT00000083382	0	0	0	Chr10	21072115	21074226	-	ENSGALG00000048419.1	XM_025153986.1	sense	genic	exonic
ENSGALT00000083614	0	2.26389	0	Chr4	1494213	1498449	-	ENSGALG00000051757.1	NM_204106.1	antisense	intergenic	upstream
ENSGALT00000083702	6.8866	23.1247	1.74757	Chr8	21539142	21541771	-	ENSGALG00000045029.2	XM_015291273.2	sense	genic	exonic
ENSGALT00000083943	0	0	0	Chr31	5317962	5327628	-	ENSGALG00000044817.2	XM_025145899.1	sense	genic	exonic
ENSGALT00000084164	2.00898	0	0	Chr24	332835	334351	-	ENSGALG00000046369.2	XM_001231468.5	sense	genic	exonic
ENSGALT00000084587	2.00898	1.68288	-0.255538	Chr6	10064230	10065396	+	ENSGALG00000045809.2	NM_001277395.1	antisense	intergenic	downstream
ENSGALT00000084797	20.8653	1.68288	-3.6321	Chr4	90903756	90905020	-	ENSGALG00000046585.2	XM_025150311.1	sense	genic	exonic
ENSGALT00000085132	0.91571	0	0	ChrZ	63658906	63679183	+	ENSGALG00000045458.2	XM_025144939.1	antisense	intergenic	upstream
ENSGALT00000085166	2.06504	2.26389	0.132634	ChrZ	1461981	1471287	-	ENSGALG00000045869.2	XM_025144987.1	antisense	genic	exonic
ENSGALT00000085329	6.58754	26.4804	2.00711	Chr12	3703348	3718742	-	ENSGALG00000046734.1	XM_015293486.2	antisense	genic	exonic
ENSGALT00000085367	68.2116	17.5201	-1.96101	Chr18	9974105	9976646	-	ENSGALG00000045137.2	XM_025141797.1	sense	genic	exonic
ENSGALT00000085477	207.615	228.847	0.140472	Chr3	22359505	22364494	-	ENSGALG00000045060.2	XM_015283864.2	antisense	genic	exonic
ENSGALT00000085481	23.2388	0	0	Chr2	17647458	17652105	-	ENSGALG00000045235.2	XM_025147180.1	antisense	intergenic	downstream
ENSGALT00000086096	23.2948	101.199	2.11911	Chr4	83199131	83213220	+	ENSGALG00000045173.2	XM_001234831.5	sense	genic	exonic
ENSGALT00000086112	0	0.560959	0	ChrZ	60663413	60665879	-	ENSGALG00000044563.2	XM_004949414.3	sense	genic	exonic
ENSGALT00000086251	1525.32	1517.76	-0.00717142	ChrZ	70867892	70872717	+	ENSGALG00000045740.2	XM_430508.6	sense	genic	exonic
ENSGALT00000086341	329.528	294.625	-0.161521	ChrZ	68058282	68081498	-	ENSGALG00000046399.2	XM_015280766.2	sense	genic	exonic
ENSGALT00000086374	0	0	0	Chr5	51578235	51586448	+	ENSGALG00000046293.2	XM_430057.6	sense	genic	exonic
ENSGALT00000086446	2.46684	1.13195	-1.12386	Chr28	2086416	2106318	+	ENSGALG00000043925.2	NM_204916.1	antisense	intergenic	upstream
ENSGALT00000086475	6.64359	4.51776	-0.556357	Chr1	53252044	53266877	+	ENSGALG00000045260.2	XM_025151885.1	sense	genic	exonic
ENSGALT00000086656	0	0.560959	0	Chr19	8695945	8700616	+	ENSGALG00000044007.2	XM_429523.3	sense	genic	exonic
ENSGALT00000086733	0.401797	0.565973	0.494268	Chr10	12997304	13002582	+	ENSGALG00000054062.1	NM_001277473.1	antisense	intergenic	downstream
ENSGALT00000086749	13.4648	1.69792	-2.98735	Chr3	30205188	30213180	-	ENSGALG00000044447.2	XM_025148684.1	antisense	intergenic	downstream
ENSGALT00000086931	0	3.92671	0	ChrZ	60669240	60670448	+	ENSGALG00000044272.2	XM_003643068.4	sense	genic	exonic
ENSGALT00000087701	1.60719	0	0	ChrZ	29142500	29151930	+	ENSGALG00000045015.2	XM_015280165.2	antisense	genic	intronic
ENSGALT00000087774	5.72788	0	0	Chr31	3390249	3392889	-	ENSGALG00000044392.2	XM_025146074.1	sense	genic	exonic
ENSGALT00000087845	0	1.12192	0	Chr24	5459531	5465244	-	ENSGALG00000044339.2	XM_015298256.2	sense	genic	exonic
ENSGALT00000088038	5.15791	1.13195	-2.18798	Chr14	1996983	2001668	-	ENSGALG00000044794.2
ENSGALT00000088172	0	0	0	ChrZ	68407154	68412736	+	ENSGALG00000046419.2	XM_025145012.1	sense	genic	exonic
ENSGALT00000088423	202.756	48.5885	-2.06106	Chr2	54899244	54902774	+	ENSGALG00000044565.2	XM_025147601.1	sense	genic	intronic
ENSGALT00000088455	0	0	0	Chr31	5317962	5328471	-	ENSGALG00000044817.2	XM_025145899.1	sense	genic	exonic
ENSGALT00000088491	10.4373	14.6401	0.488171	Chr3	38468461	38478483	+	ENSGALG00000044686.2	XM_015284408.2	sense	intergenic	downstream
ENSGALT00000088602	0	1.13195	0	ChrZ	58871330	58879351	-	ENSGALG00000046281.2
ENSGALT00000088960	1.60719	0	0	ChrZ	73376080	73425018	+	ENSGALG00000045887.2	XM_003643097.4	sense	intergenic	downstream
ENSGALT00000089280	40.7775	24.2516	-0.749695	Chr12	1661500	1720511	-	ENSGALG00000046005.2	NM_001030590.1	sense	genic	intronic
ENSGALT00000089578	4.82156	6.79168	0.494268	Chr26	2104564	2109597	-	ENSGALG00000044191.2	XM_429708.6	sense	genic	exonic
ENSGALT00000089613	21.5755	17.4549	-0.305763	Chr18	9975629	9976196	-	ENSGALG00000045137.2	XM_025141797.1	sense	genic	exonic
ENSGALT00000089710	66.006	15.8172	-2.06111	Chr2	30783293	30798034	-	ENSGALG00000047057.1	XM_015281856.2	sense	intergenic	upstream
ENSGALT00000089721	0	1.69792	0	Chr12	3880196	3908348	+	ENSGALG00000044083.2	XM_025154665.1	sense	genic	exonic
ENSGALT00000089937	0	7.9136	0	Chr24	332835	333849	-	ENSGALG00000046369.2	XM_001231468.5	sense	genic	exonic
ENSGALT00000089950	0	0.560959	0	ChrZ	60663413	60667091	-	ENSGALG00000044563.2	XM_004949414.3	sense	genic	exonic
ENSGALT00000090113	0	0	0	ChrZ	8425829	8445821	-	ENSGALG00000045914.2	XM_015277455.2	sense	genic	exonic
ENSGALT00000090271	0	0.565973	0	ChrZ	56213924	56243154	-	ENSGALG00000052398.1	XM_015272659.2	sense	genic	exonic
ENSGALT00000090398	36.096	10.1374	-1.83216	Chr12	1349855	1359862	-	ENSGALG00000054790.1	NM_001030590.1	sense	genic	intronic
ENSGALT00000090400	3.43861	1.13195	-1.60302	Chr8	7035043	7048472	+	ENSGALG00000050738.1	XM_015290298.2	sense	intergenic	downstream
ENSGALT00000090403	8.14805	9.56638	0.231518	Chr6	15420341	15517964	-	ENSGALG00000051647.1	XM_015288294.2	antisense	genic	exonic
ENSGALT00000090404	1.60719	0	0	Chr8	27017312	27024975	+	ENSGALG00000054726.1	XM_025152883.1	sense	intergenic	downstream
ENSGALT00000090406	1.20539	0	0	Chr13	3245102	3246775	-	ENSGALG00000053076.1	XM_004944773.3	antisense	intergenic	upstream
ENSGALT00000090411	0	0.565973	0	Chr1	56436851	56465869	-	ENSGALG00000051157.1	XM_015287546.2	sense	intergenic	upstream
ENSGALT00000090413	17.2958	0.560959	-4.94638	Chr17	4129287	4133135	+	ENSGALG00000047471.1
ENSGALT00000090416	3.20499	12.4263	1.95501	ChrZ	68412765	68426412	+	ENSGALG00000046473.2	XM_025145012.1	sense	genic	exonic
ENSGALT00000090418	0.91571	0.565973	-0.694157	Chr7	19237212	19241481	-	ENSGALG00000049151.1	XM_025152636.1	sense	intergenic	upstream
ENSGALT00000090419	8.31623	2.81984	-1.56032	Chr19	3636816	3646782	+	ENSGALG00000048274.1	XM_015295675.2	antisense	intergenic	upstream
ENSGALT00000090420	0	1.68288	0	Chr3	99682926	99688876	+	ENSGALG00000051710.1	XM_015276053.2	antisense	intergenic	upstream
ENSGALT00000090424	0	0	0	Chr8	14919148	14932339	+	ENSGALG00000053234.1	XM_025153169.1	sense	intergenic	upstream
ENSGALT00000090425	7.44719	0	0	Chr3	63625152	63628519	+	ENSGALG00000046815.1	XM_001233613.5	sense	intergenic	downstream
ENSGALT00000090427	2.5229	3.92671	0.638239	Chr9	17900261	17922228	+	ENSGALG00000050743.1	XM_025153399.1	sense	genic	exonic
ENSGALT00000090430	98.0191	85.0157	-0.205334	Chr1	26332601	26348671	-	ENSGALG00000029796.3	XM_015282329.2	sense	genic	exonic
ENSGALT00000090454	0	16.9792	0	Chr5	24775543	24782816	+	ENSGALG00000053627.1	NM_001007930.1	sense	intergenic	downstream
ENSGALT00000090455	7.23234	2.25888	-1.67886	Chr4	260052	263266	+	ENSGALG00000047219.1	XM_004940528.2	antisense	intergenic	downstream
ENSGALT00000090456	4.13009	1.13195	-1.86737	Chr4	29153521	29158667	-	ENSGALG00000054470.1	NM_204881.1	sense	genic	intronic
ENSGALT00000090458	10.2598	6.18057	-0.731185	Chr10	15689015	15882715	-	ENSGALG00000041838.3
ENSGALT00000090466	0.803594	0	0	Chr4	52011191	52033865	+	ENSGALG00000048071.1
ENSGALT00000090467	0.803594	0.565973	-0.505732	Chr1	109527378	109529419	-	ENSGALG00000049718.1	NM_001278148.1	antisense	intergenic	downstream
ENSGALT00000090469	9.4095	5.63466	-0.73979	Chr5	23533652	23535567	+	ENSGALG00000052097.1	XM_025151375.1	antisense	intergenic	upstream
ENSGALT00000090472	4.92429	0.565973	-3.12111	Chr7	23180469	23190721	+	ENSGALG00000050061.1	XM_422069.6	sense	intergenic	upstream
ENSGALT00000090474	20.6504	32.0398	0.633695	Chr1	165952348	165957688	+	ENSGALG00000050273.1
ENSGALT00000090478	7.11084	2.80479	-1.34213	Chr4	42518079	42521510	+	ENSGALG00000049739.1
ENSGALT00000090479	15.698	7.34261	-1.09621	Chr6	9931019	9933712	+	ENSGALG00000024288.5	XM_001233990.4	sense	genic	exonic
ENSGALT00000090480	0.803594	0	0	Chr3	12801931	12842455	+	ENSGALG00000054896.1	XM_015283525.2	antisense	genic	intronic
ENSGALT00000090482	3.14893	0.560959	-2.48889	Chr31	4021144	4023276	-	ENSGALG00000054930.1	XM_025146023.1	sense	genic	exonic
ENSGALT00000090483	0	3.92671	0	Chr33	4451832	4452938	+	ENSGALG00000052182.1	XM_025145668.1	sense	intergenic	downstream
ENSGALT00000090485	0.803594	1.68288	1.06639	Chr7	23672721	23681444	+	ENSGALG00000051094.1	XM_025152584.1	sense	intergenic	downstream
ENSGALT00000090486	0.803594	0	0	Chr3	15786971	15796124	+	ENSGALG00000047091.1	XM_015283540.2	sense	intergenic	upstream
ENSGALT00000090494	4.52249	3.36575	-0.42619	Chr2	46043054	46063644	-	ENSGALG00000052995.1	XM_418830.5	sense	intergenic	downstream
ENSGALT00000090495	2.81258	0.560959	-2.32593	Chr4	27295393	27298320	+	ENSGALG00000051287.1	NM_204881.1	antisense	genic	intronic
ENSGALT00000090500	0	1.13195	0	Chr5	21809975	21812019	+	ENSGALG00000046978.1	XM_025151407.1	sense	genic	exonic
ENSGALT00000090510	3.66284	1.68789	-1.11774	Chr24	1465491	1467492	+	ENSGALG00000051227.1	XM_004947972.3	sense	intergenic	downstream
ENSGALT00000090519	193.749	226.759	0.226972	Chr23	4299342	4306222	-	ENSGALG00000053317.1	XM_417774.6	sense	genic	exonic
ENSGALT00000090524	9.1571	0	0	Chr4	9528442	9531666	+	ENSGALG00000047730.1	XM_420264.6	sense	genic	exonic
ENSGALT00000090528	5.33548	6.74655	0.338532	Chr4	24829532	24831152	-	ENSGALG00000049284.1	NM_204881.1	sense	intergenic	downstream
ENSGALT00000090540	3.61617	2.26389	-0.675657	Chr9	22802278	22806583	-	ENSGALG00000048075.1	XM_004943543.3	sense	intergenic	downstream
ENSGALT00000090548	18.1742	7.33759	-1.30851	Chr5	14136126	14168367	-	ENSGALG00000049857.1	NM_204621.1	antisense	genic	intronic
ENSGALT00000090554	51.7755	53.4164	0.0450151	Chr10	15045267	15059411	+	ENSGALG00000049524.1	NM_001278454.1	sense	intergenic	upstream
ENSGALT00000090561	1.26145	0	0	Chr2	127418553	127433600	+	ENSGALG00000049542.1	XM_015282959.2	antisense	genic	exonic
ENSGALT00000090563	2.1211	1.68288	-0.333885	Chr7	174437	187430	-	ENSGALG00000053979.1	XM_025152507.1	sense	genic	exonic
ENSGALT00000090564	2.57896	0.565973	-2.18798	Chr3	42401148	42406630	-	ENSGALG00000051089.1	XM_015284346.2	sense	intergenic	upstream
ENSGALT00000090569	0	0	0	Chr12	15536598	15542873	-	ENSGALG00000048357.1	XM_015293258.2	antisense	genic	exonic
ENSGALT00000090578	8.93287	19.1679	1.10149	Chr2	116166508	116182819	+	ENSGALG00000052111.1	XM_015282902.2	sense	intergenic	upstream
ENSGALT00000090581	6.42875	0	0	Chr6	19441997	19461937	-	ENSGALG00000054709.1	XM_430096.6	sense	genic	exonic
ENSGALT00000090586	15.4365	2.81482	-2.45523	Chr3	95411886	95418735	+	ENSGALG00000049786.1
ENSGALT00000090589	3.66284	0	0	Chr3	61409945	61428990	-	ENSGALG00000049527.1	XM_025148739.1	sense	intergenic	upstream
ENSGALT00000090590	12.8575	0	0	Chr11	19668018	19676452	+	ENSGALG00000050622.1	XM_025154338.1	sense	genic	intronic
ENSGALT00000090596	2.74713	0	0	Chr2	35122807	35127620	+	ENSGALG00000034267.3	XM_015281485.2	antisense	intergenic	downstream
ENSGALT00000090602	2.63501	1.12192	-1.23184	Chr2	72509534	72514244	+	ENSGALG00000054747.1	XM_025147685.1	sense	intergenic	upstream
ENSGALT00000090608	2.69107	0.565973	-2.24938	Chr8	11323913	11351909	+	ENSGALG00000050360.1	XM_004949890.3	sense	intergenic	downstream
ENSGALT00000090609	2.74713	2.25386	-0.285526	Chr10	5642152	5796927	+	ENSGALG00000049250.1	NM_001030387.1	sense	genic	intronic
ENSGALT00000090610	4.46644	1.69792	-1.39536	Chr21	6768021	6771872	+	ENSGALG00000042086.3	XM_025142564.1	sense	genic	exonic
ENSGALT00000090618	1.37357	5.09376	1.89081	Chr6	4214809	4259494	-	ENSGALG00000054100.1	XM_015288041.2	sense	genic	exonic
ENSGALT00000090622	7.78354	5.62964	-0.467382	Chr4	81825853	81843984	-	ENSGALG00000050453.1	NM_205062.1	antisense	intergenic	upstream
ENSGALT00000090626	4.644	0	0	Chr11	12998492	13013539	+	ENSGALG00000054188.1	XM_025154215.1	sense	intergenic	downstream
ENSGALT00000090628	0	0.565973	0	Chr33	7684736	7690715	+	ENSGALG00000053345.1	NM_205242.1	antisense	genic	intronic
ENSGALT00000090632	4.93368	5.63967	0.192948	Chr6	6460017	6474329	+	ENSGALG00000049233.1
ENSGALT00000090636	50.3925	13.5432	-1.89564	Chr4	68429471	68432784	-	ENSGALG00000048218.1	XM_015285470.2	antisense	intergenic	upstream
ENSGALT00000090639	0	1.69792	0	Chr3	13570659	13576733	-	ENSGALG00000052535.1	XM_025148841.1	antisense	intergenic	upstream
ENSGALT00000090640	6.12968	10.1524	0.727939	Chr10	12225765	12258960	+	ENSGALG00000053611.1	XM_015292033.2	sense	intergenic	downstream
ENSGALT00000090642	0.401797	0.560959	0.481428	Chr7	21670226	21678452	-	ENSGALG00000049994.1	XM_015289626.2	antisense	genic	intronic
ENSGALT00000090646	0	0	0	Chr4	57500980	57514095	-	ENSGALG00000053588.1
ENSGALT00000090650	156.475	103.487	-0.596484	Chr18	2886919	2892870	-	ENSGALG00000049050.1	XM_015295254.2	antisense	intergenic	downstream
ENSGALT00000090651	2.5229	2.24885	-0.165895	Chr11	4375440	4426418	+	ENSGALG00000054351.1
ENSGALT00000090652	82.6291	34.8847	-1.24405	Chr7	29176793	29186065	-	ENSGALG00000054456.1	XM_015289941.2	sense	intergenic	downstream
ENSGALT00000090653	1.66325	2.24383	0.431965	Chr3	40814272	40827361	-	ENSGALG00000054828.1	NM_001007905.2	antisense	intergenic	downstream
ENSGALT00000090657	5.50365	1.13195	-2.28158	Chr9	14962897	14966949	+	ENSGALG00000054454.1	NM_205336.1	sense	intergenic	downstream
ENSGALT00000090660	11.1755	8.44447	-0.404258	Chr4	38955846	38960539	+	ENSGALG00000052120.1	XM_025149813.1	sense	intergenic	upstream
ENSGALT00000090662	12.2033	11.8854	-0.0380766	ChrZ	63658918	63664497	+	ENSGALG00000045458.2	XM_025144939.1	antisense	intergenic	upstream
ENSGALT00000090681	0	0.560959	0	Chr3	46555432	46558435	-	ENSGALG00000053780.1	XM_025148725.1	sense	intergenic	downstream
ENSGALT00000090686	2.74713	0	0	Chr4	48385812	48394782	+	ENSGALG00000049112.1	XM_015276460.2	sense	intergenic	downstream
ENSGALT00000090691	490.263	444.396	-0.141709	ChrZ	27317326	27374126	-	ENSGALG00000051419.1	XM_015280189.2	antisense	intergenic	upstream
ENSGALT00000090694	0.457855	0	0	Chr12	17389448	17415375	-	ENSGALG00000055128.1	XM_015293225.2	sense	intergenic	upstream
ENSGALT00000090700	77.8177	110.945	0.511676	Chr12	20329174	20330448	+	ENSGALG00000052610.1	XM_015274891.2	sense	genic	exonic
ENSGALT00000090703	22.7061	3.37578	-2.74979	Chr2	132981118	132996438	+	ENSGALG00000048052.1
ENSGALT00000090704	0	0	0	Chr3	97546936	97602347	+	ENSGALG00000047949.1	XM_419957.6	sense	intergenic	downstream
ENSGALT00000090705	23.9488	12.9321	-0.88899	Chr3	50092837	50099171	-	ENSGALG00000050312.1	XM_003640960.4	antisense	intergenic	upstream
ENSGALT00000090707	15.0159	15.2161	0.0191083	Chr7	34615377	34641361	+	ENSGALG00000049781.1	XM_015289881.2	sense	genic	exonic
ENSGALT00000090708	0	0	0	Chr1	79065139	79075337	-	ENSGALG00000051553.1	NM_205406.2	antisense	intergenic	upstream
ENSGALT00000090711	1.83142	0	0	Chr11	9684610	9693509	-	ENSGALG00000048924.1	XM_004944220.3	antisense	intergenic	upstream
ENSGALT00000090716	9.11043	10.7084	0.233146	Chr2	61798018	61853929	-	ENSGALG00000051299.1	XM_015275966.2	sense	intergenic	upstream
ENSGALT00000090717	3.61617	0	0	Chr6	10519399	10523410	+	ENSGALG00000052794.1	XM_003641459.4	sense	intergenic	upstream
ENSGALT00000090719	0.803594	0	0	Chr1	29974004	29995728	+	ENSGALG00000047965.1	XM_015282450.2	antisense	intergenic	downstream
ENSGALT00000090725	0	0.560959	0	Chr2	131037918	131039646	-	ENSGALG00000052069.1	XM_025148113.1	sense	intergenic	upstream
ENSGALT00000090728	0	0	0	Chr5	32467529	32471250	+	ENSGALG00000049230.1	XM_025150924.1	sense	genic	exonic
ENSGALT00000090733	0	3.36575	0	Chr5	53419363	53424010	-	ENSGALG00000052832.1	XM_025150801.1	antisense	intergenic	upstream
ENSGALT00000090738	10.4279	0	0	Chr6	12856732	12860343	-	ENSGALG00000050299.1	XM_025151907.1	sense	intergenic	downstream
ENSGALT00000090742	43.7959	0	0	Chr14	3086809	3094481	-	ENSGALG00000049375.1	XM_015294341.2	antisense	genic	intronic
ENSGALT00000090747	3.38255	0.560959	-2.59215	Chr6	20496228	20516168	+	ENSGALG00000048692.1	NM_001277361.1	sense	intergenic	upstream
ENSGALT00000090749	6.64359	6.1906	-0.101884	Chr12	14338978	14346379	-	ENSGALG00000054970.1	XM_025154744.1	sense	intergenic	downstream
ENSGALT00000090751	36.8154	25.4487	-0.532714	Chr8	3274617	3339499	-	ENSGALG00000049765.1	XM_025153025.1	antisense	intergenic	downstream
ENSGALT00000090754	3.61617	15.772	2.12483	Chr8	6809784	6815130	-	ENSGALG00000047703.1	XM_015290514.2	sense	intergenic	downstream
ENSGALT00000090755	0	0.560959	0	Chr27	1789783	1791336	+	ENSGALG00000048845.1
ENSGALT00000090758	11.3997	52.1892	2.19475	Chr18	5804642	5808184	+	ENSGALG00000048193.1	XM_004946156.3	sense	intergenic	upstream
ENSGALT00000090759	51.2337	32.0799	-0.67542	Chr2	61773829	61893583	-	ENSGALG00000053125.1	XM_004939643.2	antisense	genic	intronic
ENSGALT00000090763	1.20539	0	0	Chr4	64593520	64603114	+	ENSGALG00000053219.1	XM_015285549.2	antisense	intergenic	downstream
ENSGALT00000090771	35.6475	20.8257	-0.775439	Chr1	57308452	57310488	+	ENSGALG00000048948.1	XM_025156029.1	antisense	genic	exonic
ENSGALT00000090776	0.803594	0	0	Chr3	62803961	62810011	-	ENSGALG00000048854.1	XM_015284478.2	antisense	genic	intronic
ENSGALT00000090777	0.803594	0	0	Chr4	91160490	91165457	-	ENSGALG00000054383.1	XM_025149856.1	sense	intergenic	downstream
ENSGALT00000090779	97.4121	9.58644	-3.34503	Chr2	30935234	30937705	-	ENSGALG00000054972.1	XM_015281440.2	sense	intergenic	upstream
ENSGALT00000090785	0	0	0	Chr7	23078354	23082366	-	ENSGALG00000050164.1
ENSGALT00000090788	7.62475	0	0	Chr9	18201492	18265446	+	ENSGALG00000050658.1	XM_025153397.1	sense	intergenic	downstream
ENSGALT00000090790	0.401797	0	0	Chr11	15850034	15876412	-	ENSGALG00000053008.1	NM_001277139.1	sense	intergenic	upstream
ENSGALT00000090793	0	16.2678	0	Chr4	9528971	9531665	+	ENSGALG00000054878.1	XM_420264.6	sense	genic	exonic
ENSGALT00000090794	14.315	0	0	Chr3	4578190	4580832	+	ENSGALG00000047811.1	XM_015283425.2	sense	intergenic	upstream
ENSGALT00000090797	0	0	0	Chr27	88649	104194	+	ENSGALG00000050844.1
ENSGALT00000090801	0	0	0	Chr14	9960810	9989142	+	ENSGALG00000050138.1
ENSGALT00000090805	5.95212	2.81984	-1.07779	Chr3	13295325	13298780	-	ENSGALG00000054441.1	XM_025148918.1	sense	intergenic	upstream
ENSGALT00000090807	1.66325	2.26389	0.444805	Chr2	149506202	149507719	+	ENSGALG00000048958.1	XM_004950921.3	antisense	intergenic	downstream
ENSGALT00000090808	204.7	78.3794	-1.38496	Chr10	19696886	19700190	+	ENSGALG00000047399.1	XM_025153861.1	sense	genic	exonic
ENSGALT00000090810	52.5133	126.617	1.26971	Chr4	56123765	56131276	-	ENSGALG00000050768.1	XM_015276354.2	antisense	genic	intronic
ENSGALT00000090811	6.18574	6.17054	-0.00354828	Chr1	48386980	48396962	-	ENSGALG00000052914.1	NM_001277370.1	antisense	intergenic	downstream
ENSGALT00000090812	0	1.68288	0	Chr1	64824086	64827802	+	ENSGALG00000047658.1	XM_015291846.2	sense	intergenic	upstream
ENSGALT00000090813	0	0.560959	0	Chr4	42707026	42717850	+	ENSGALG00000050592.1	XM_420520.6	sense	intergenic	upstream
ENSGALT00000090822	4.41977	1.12192	-1.978	Chr1	89895319	89909474	+	ENSGALG00000054598.1	XM_015297738.2	sense	genic	exonic
ENSGALT00000090826	0	5.63967	0	ChrZ	2506410	2586822	+	ENSGALG00000047288.1	XM_015277424.2	antisense	genic	intronic
ENSGALT00000090828	7.78354	8.98537	0.207151	Chr4	16261314	16268314	-	ENSGALG00000049011.1
ENSGALT00000090836	2.81258	3.37077	0.261183	Chr28	2086598	2093428	+	ENSGALG00000043925.2	NM_204916.1	antisense	intergenic	upstream
ENSGALT00000090837	0	1.68789	0	Chr5	2865252	2880814	-	ENSGALG00000048506.1	XM_015286182.2	antisense	intergenic	upstream
ENSGALT00000090856	0.457855	0	0	Chr3	23953146	23967836	+	ENSGALG00000053732.1	NM_001277588.1	antisense	intergenic	downstream
ENSGALT00000090862	5.62516	0	0	Chr3	22243214	22261356	-	ENSGALG00000054330.1	XM_015283666.2	antisense	intergenic	downstream
ENSGALT00000090863	29.929	15.201	-0.977375	Chr1	96300682	96305765	+	ENSGALG00000049053.1
ENSGALT00000090866	4.01797	6.20565	0.627115	Chr2	130595886	130617144	+	ENSGALG00000054644.1	XM_025147749.1	sense	genic	intronic
ENSGALT00000090869	0	0	0	Chr6	26407436	26416706	-	ENSGALG00000051717.1	XM_025151802.1	sense	genic	exonic
ENSGALT00000090879	0	0	0	Chr2	6255990	6264518	+	ENSGALG00000047432.1	XM_015281248.2	sense	genic	exonic
ENSGALT00000090886	0.401797	0	0	Chr2	13584460	13598134	+	ENSGALG00000047831.1	XM_025147165.1	sense	intergenic	downstream
ENSGALT00000090888	0	0.565973	0	Chr1	195689245	195693062	+	ENSGALG00000051400.1	XM_025146945.1	antisense	intergenic	upstream
ENSGALT00000090895	0	0	0	Chr7	20785541	20786900	-	ENSGALG00000048597.1	XM_025152708.1	antisense	intergenic	upstream
ENSGALT00000090900	1.60719	0	0	Chr4	81071696	81079133	+	ENSGALG00000054107.1	XM_426354.5	sense	intergenic	upstream
ENSGALT00000090901	5.03641	1.13195	-2.15359	Chr21	1573908	1580475	+	ENSGALG00000052178.1	XM_015296855.2	antisense	intergenic	upstream
ENSGALT00000090907	2.98075	2.24383	-0.409711	Chr5	29942142	30021001	+	ENSGALG00000054938.1	NM_001199453.1	antisense	intergenic	upstream
ENSGALT00000090908	20.6504	11.2342	-0.878272	Chr13	6824130	6836122	-	ENSGALG00000051979.1
ENSGALT00000090909	12.0539	3.92671	-1.61811	Chr22	4808806	4823147	-	ENSGALG00000048681.1
ENSGALT00000090911	0	1.69792	0	Chr2	47451692	47456095	+	ENSGALG00000054668.1	XM_004939538.3	sense	intergenic	downstream
ENSGALT00000090922	3.78435	1.12693	-1.74764	Chr4	31358435	31361625	-	ENSGALG00000047378.1	NM_204881.1	sense	genic	intronic
ENSGALT00000090930	0	9.62155	0	Chr13	7462908	7709885	+	ENSGALG00000041690.3	XM_414493.6	antisense	intergenic	upstream
ENSGALT00000090936	0	1.68288	0	Chr5	11252646	11254752	+	ENSGALG00000033055.3
ENSGALT00000090938	2.17716	1.13195	-0.943641	Chr4	13050893	13066362	+	ENSGALG00000047384.1	XM_420310.6	sense	genic	exonic
ENSGALT00000090943	0	3.37077	0	Chr11	19692259	19697904	-	ENSGALG00000051236.1	XM_025154340.1	antisense	genic	exonic
ENSGALT00000090950	0.91571	0.565973	-0.694157	Chr10	14040438	14050608	-	ENSGALG00000048585.1	XM_025154074.1	sense	intergenic	downstream
ENSGALT00000090951	2.5229	1.68789	-0.57986	Chr5	57395601	57400984	+	ENSGALG00000052809.1
ENSGALT00000090953	11.9324	78.0391	2.70931	Chr2	131039314	131040413	+	ENSGALG00000048571.1	XM_025148113.1	antisense	intergenic	upstream
ENSGALT00000090955	1.26145	1.12192	-0.169116	Chr3	76117996	76120144	+	ENSGALG00000046942.1	XM_015284636.2	sense	intergenic	upstream
ENSGALT00000090957	0.457855	1.12192	1.293	Chr6	22568581	22579155	+	ENSGALG00000054451.1	XM_025151896.1	antisense	intergenic	downstream
ENSGALT00000090963	0	0	0	ChrZ	72869080	72870341	-	ENSGALG00000047512.1	XM_025144734.1	sense	genic	exonic
ENSGALT00000090970	1.37357	0	0	Chr20	160570	171886	-	ENSGALG00000053257.1	NM_205448.1	antisense	genic	intronic
ENSGALT00000090975	0.803594	1.12192	0.481428	Chr5	56875199	56879865	+	ENSGALG00000054363.1	XM_025151312.1	sense	intergenic	upstream
ENSGALT00000090981	2.74713	0	0	Chr2	41816400	41820823	+	ENSGALG00000049753.1	NM_001006366.1	antisense	intergenic	downstream
ENSGALT00000090984	0	1.12192	0	Chr3	48500981	48521728	+	ENSGALG00000053736.1	XM_419670.5	sense	intergenic	upstream
ENSGALT00000090991	7.84898	25.9495	1.72513	Chr10	3365307	3385815	-	ENSGALG00000049128.1	NM_001030387.1	antisense	genic	intronic
ENSGALT00000090992	26.8549	1.13195	-4.56831	Chr5	32907264	32920576	-	ENSGALG00000054091.1
ENSGALT00000090997	0.401797	0	0	Chr4	2944999	2948246	+	ENSGALG00000052215.1	XM_025149552.1	sense	intergenic	upstream
ENSGALT00000090998	2.17716	1.12192	-0.956481	Chr3	1316920	1384365	+	ENSGALG00000052155.1
ENSGALT00000090999	27.9013	5.6497	-2.30408	Chr19	2133742	2243256	+	ENSGALG00000054829.1	XM_015295945.2	antisense	genic	intronic
ENSGALT00000091002	1.83142	4.52779	1.30584	ChrZ	58591959	58603444	+	ENSGALG00000054993.1	XM_003643066.4	antisense	intergenic	upstream
ENSGALT00000091012	6.83055	2.24383	-1.60603	Chr4	403656	417986	+	ENSGALG00000054088.1	NM_001083360.1	antisense	intergenic	upstream
ENSGALT00000091018	3.32649	5.64469	0.762893	ChrZ	14769360	14776912	+	ENSGALG00000054867.1	NM_204557.1	antisense	intergenic	upstream
ENSGALT00000091020	3.72829	0	0	Chr6	13546819	13558908	-	ENSGALG00000050606.1
ENSGALT00000091023	0.91571	0	0	Chr1	28301480	28340025	+	ENSGALG00000050996.1
ENSGALT00000091024	0	0	0	Chr2	130595886	130617144	+	ENSGALG00000054644.1	XM_025147749.1	sense	genic	intronic
ENSGALT00000091029	37.2641	44.1058	0.243182	Chr8	2040524	2046212	+	ENSGALG00000054260.1	XM_025153137.1	sense	genic	exonic
ENSGALT00000091038	52.7285	24.2416	-1.1211	Chr3	108962643	108967798	+	ENSGALG00000048917.1	XM_420058.6	sense	intergenic	downstream
ENSGALT00000091039	19.0245	8.47957	-1.16579	Chr13	15669706	15672856	+	ENSGALG00000050339.1	XM_004944983.3	sense	intergenic	upstream
ENSGALT00000091049	10.157	9.02548	-0.170403	Chr9	12118640	12127289	+	ENSGALG00000047197.1	NM_204254.1	sense	intergenic	downstream
ENSGALT00000091055	9.68979	3.93674	-1.29946	Chr4	11543820	11555782	+	ENSGALG00000051025.1	XM_025150476.1	antisense	intergenic	upstream
ENSGALT00000091057	0.803594	0	0	Chr1	191474088	191491431	-	ENSGALG00000047140.1	XM_025146910.1	sense	genic	intronic
ENSGALT00000091068	5.95212	9.02548	0.600601	Chr1	144090755	144094612	-	ENSGALG00000050355.1	NM_001319027.1	antisense	intergenic	upstream
ENSGALT00000091069	4.29826	12.4063	1.52925	Chr1	147196195	147221721	-	ENSGALG00000046918.1	XM_015274774.2	sense	genic	intronic
ENSGALT00000091070	0	3.3808	0	Chr12	8201894	8206741	+	ENSGALG00000050673.1	XM_015293405.2	sense	intergenic	downstream
ENSGALT00000091073	138.189	104.043	-0.409466	Chr1	103621663	103643070	+	ENSGALG00000053698.1
ENSGALT00000091076	45.711	114.932	1.33017	Chr1	70998825	71044668	+	ENSGALG00000052475.1
ENSGALT00000091079	1.83142	2.26389	0.305843	Chr17	8354154	8363823	+	ENSGALG00000053159.1	XM_025156012.1	sense	intergenic	downstream
ENSGALT00000091084	1.83142	1.12192	-0.706997	Chr5	46277561	46281332	+	ENSGALG00000046775.1	NM_001008472.1	sense	intergenic	downstream
ENSGALT00000091089	1.83142	8.99038	2.29542	Chr12	368582	377554	+	ENSGALG00000049598.1	XM_025154628.1	antisense	intergenic	downstream
ENSGALT00000091090	5.22336	1.12192	-2.21901	Chr3	49903168	49916340	-	ENSGALG00000052393.1
ENSGALT00000091091	9.8113	11.3044	0.204371	Chr2	6468370	6476669	+	ENSGALG00000050097.1	NM_001278142.1	antisense	genic	intronic
ENSGALT00000091098	0	1.12192	0	Chr1	90003265	90004014	+	ENSGALG00000049574.1	XM_015297782.2	antisense	intergenic	downstream
ENSGALT00000091099	5.72788	12.3963	1.11383	Chr11	15112971	15127646	-	ENSGALG00000054385.1	XM_015292510.2	antisense	genic	intronic
ENSGALT00000091103	0.457855	2.81984	2.62265	Chr1	6515377	6517033	+	ENSGALG00000046927.1	NM_204260.2	sense	intergenic	downstream
ENSGALT00000091104	4.01797	7.29246	0.85994	Chr3	78241646	78247500	+	ENSGALG00000052247.1	XM_004940419.3	sense	intergenic	upstream
ENSGALT00000091106	2.28928	1.68288	-0.443963	Chr4	45012053	45079856	+	ENSGALG00000051967.1	XM_015276524.2	antisense	intergenic	upstream
ENSGALT00000091107	2.86864	1.12693	-1.34796	Chr15	8539284	8547934	+	ENSGALG00000052765.1	XM_415233.6	antisense	genic	exonic
ENSGALT00000091108	2.23322	0	0	Chr1	182294525	182301327	+	ENSGALG00000046917.1	XM_001233953.5	sense	intergenic	downstream
ENSGALT00000091116	8.69925	0	0	Chr13	14617846	14627398	+	ENSGALG00000048778.1	XM_025154916.1	sense	genic	exonic
ENSGALT00000091122	0.457855	0	0	Chr3	35423257	35434972	+	ENSGALG00000049969.1	XM_015283969.2	sense	intergenic	downstream
ENSGALT00000091125	3.55072	0.565973	-2.64931	Chr26	2133710	2139851	-	ENSGALG00000049963.1	XM_015299082.2	antisense	intergenic	upstream
ENSGALT00000091127	4.81217	1.12192	-2.10072	Chr3	8222735	8224978	-	ENSGALG00000054071.1	NM_204936.1	antisense	intergenic	upstream
ENSGALT00000091129	0.91571	0.560959	-0.706997	Chr4	48478809	48809602	+	ENSGALG00000051799.1	XM_025149811.1	sense	intergenic	downstream
ENSGALT00000091130	0	0	0	Chr4	70474283	70490874	-	ENSGALG00000054727.1	XM_015285687.2	antisense	intergenic	upstream
ENSGALT00000091131	1.20539	0.560959	-1.10353	Chr5	14002362	14079116	-	ENSGALG00000053027.1	NM_204621.1	antisense	genic	intronic
ENSGALT00000091135	0	0.565973	0	Chr25	3764990	3767660	+	ENSGALG00000018702.6	XM_015298668.2	sense	genic	exonic
ENSGALT00000091136	0.457855	2.24885	2.29622	Chr3	56102261	56119890	-	ENSGALG00000054465.1	XM_015284007.2	antisense	intergenic	upstream
ENSGALT00000091137	0.91571	0.565973	-0.694157	Chr31	4353514	4355363	-	ENSGALG00000050985.1	XM_025145850.1	sense	intergenic	upstream
ENSGALT00000091149	0	1.12192	0	Chr4	74213640	74223302	+	ENSGALG00000050078.1
ENSGALT00000091151	1.77536	1.12192	-0.662147	Chr4	13815253	13823061	+	ENSGALG00000049549.1	NM_001006436.1	antisense	intergenic	upstream
ENSGALT00000091154	0.859652	0	0	Chr7	9218882	9224069	+	ENSGALG00000053051.1
ENSGALT00000091161	0.859652	1.68789	0.973397	Chr11	12357686	12391880	-	ENSGALG00000051423.1
ENSGALT00000091166	0.401797	2.26389	2.49427	Chr3	88462646	88479993	+	ENSGALG00000051253.1	XM_419916.6	antisense	genic	intronic
ENSGALT00000091176	0.91571	2.80479	1.61493	Chr1	70943548	70962480	+	ENSGALG00000048119.1
ENSGALT00000091177	175.397	43.5047	-2.01138	Chr6	18308793	18318204	+	ENSGALG00000052574.1	XM_025151998.1	antisense	intergenic	upstream
ENSGALT00000091182	3.20499	1.68288	-0.92939	Chr13	13376107	13382539	-	ENSGALG00000047544.1	NM_001318437.1	antisense	intergenic	upstream
ENSGALT00000091191	4.70006	11.8102	1.32929	Chr2	126121794	126139015	+	ENSGALG00000050232.1	XM_015282942.2	antisense	genic	exonic
ENSGALT00000091196	2.28928	2.81482	0.298152	Chr1	173962073	173965482	-	ENSGALG00000049842.1	XM_015278427.2	sense	intergenic	upstream
ENSGALT00000091204	21.6128	29.3153	0.439766	Chr1	127889893	127894272	+	ENSGALG00000052885.1	XM_416851.6	sense	genic	exonic
ENSGALT00000091206	0.401797	0	0	Chr7	3039146	3077658	+	ENSGALG00000051596.1	XM_025152133.1	antisense	intergenic	downstream
ENSGALT00000091208	121.93	22.0278	-2.46866	Chr3	85816067	85819023	-	ENSGALG00000051563.1	NM_001038586.1	antisense	intergenic	downstream
ENSGALT00000091210	2.63501	3.96181	0.58835	Chr2	33483	34684	-	ENSGALG00000048146.1	XM_025148382.1	sense	intergenic	downstream
ENSGALT00000091212	4.52249	0	0	Chr6	15548242	15650289	-	ENSGALG00000054358.1	XM_015288295.1	antisense	intergenic	upstream
ENSGALT00000091213	3.72829	0	0	Chr1	156676252	156679037	+	ENSGALG00000032800.3
ENSGALT00000091216	6.75571	0	0	ChrZ	21843033	21864499	-	ENSGALG00000054494.1	NM_001031419.2	antisense	intergenic	upstream
ENSGALT00000091220	6.30724	9.54633	0.597936	Chr4	73797486	73802164	+	ENSGALG00000048868.1	XM_015285696.2	sense	genic	intronic
ENSGALT00000091229	5.32609	1.69792	-1.64931	Chr9	2217363	2236815	+	ENSGALG00000046796.1
ENSGALT00000091235	0.401797	0	0	Chr11	13709315	13722256	-	ENSGALG00000051577.1	XM_015292518.2	sense	intergenic	downstream
ENSGALT00000091238	0	2.25888	0	Chr1	109238454	109245695	-	ENSGALG00000048201.1	NM_001012543.1	sense	intergenic	downstream
ENSGALT00000091240	0.457855	0	0	Chr11	9085582	9091241	+	ENSGALG00000048199.1
ENSGALT00000091247	9.68041	1.13195	-3.09626	Chr6	10518976	10521554	+	ENSGALG00000052794.1	XM_003641459.4	sense	intergenic	upstream
ENSGALT00000091248	1.20539	5.08373	2.07639	Chr11	3428302	3431066	+	ENSGALG00000047507.1	NM_001128061.1	antisense	genic	intronic
ENSGALT00000091259	5.95212	0	0	Chr1	93391874	93400896	+	ENSGALG00000053135.1	XM_416660.6	sense	intergenic	upstream
ENSGALT00000091260	176.659	229.474	0.377364	Chr5	38288647	38290741	+	ENSGALG00000048996.1	XM_015287687.2	antisense	intergenic	downstream
ENSGALT00000091271	0	0	0	Chr8	11308938	11311161	+	ENSGALG00000053443.1	XM_004949890.3	sense	intergenic	downstream
ENSGALT00000091273	7.62475	2.82987	-1.42996	Chr17	7706428	7711364	+	ENSGALG00000053941.1	XM_015279318.2	sense	intergenic	upstream
ENSGALT00000091279	3.20499	1.12192	-1.51435	Chr5	45330479	45333047	+	ENSGALG00000054927.1	XM_015287759.2	sense	intergenic	upstream
ENSGALT00000091281	10.9419	3.92671	-1.47846	Chr1	100107882	100143407	+	ENSGALG00000047085.1	XM_004938353.3	sense	intergenic	downstream
ENSGALT00000091284	2.1211	2.25386	0.087587	Chr13	561705	568721	+	ENSGALG00000053606.1	XM_025154996.1	antisense	genic	exonic
ENSGALT00000091289	3.61617	1.68288	-1.10353	Chr4	22385791	22469466	+	ENSGALG00000051769.1
ENSGALT00000091294	0	0	0	Chr6	32577957	32589096	+	ENSGALG00000050625.1	XM_421809.6	sense	intergenic	upstream
ENSGALT00000091297	18.2115	13.5533	-0.426207	Chr1	89094856	89099399	-	ENSGALG00000048762.1	XM_416629.4	antisense	intergenic	downstream
ENSGALT00000091301	3.61617	2.82485	-0.356288	Chr11	5102154	5159147	+	ENSGALG00000053968.1	XM_015292384.2	antisense	intergenic	upstream
ENSGALT00000091304	11.3437	8.4896	-0.418117	Chr3	6518112	6552547	+	ENSGALG00000053744.1
ENSGALT00000091307	11.867	21.4017	0.850774	Chr10	12619301	12628542	+	ENSGALG00000034021.3	XM_413847.5	antisense	intergenic	upstream
ENSGALT00000091310	39.1422	12.3762	-1.66116	Chr5	13947427	13955549	-	ENSGALG00000054986.1	XM_015286579.2	antisense	genic	exonic
ENSGALT00000091315	3.78435	5.08373	0.425843	Chr4	47503501	47595188	+	ENSGALG00000052925.1
ENSGALT00000091317	0	0	0	Chr25	3810841	3811964	+	ENSGALG00000047896.1	XM_015298672.2	sense	intergenic	upstream
ENSGALT00000091318	3.60678	2.26389	-0.671907	Chr1	161427435	161432462	-	ENSGALG00000053906.1	XM_025146781.1	antisense	intergenic	downstream
ENSGALT00000091320	11.6988	1.12192	-3.38232	Chr5	40983990	41001214	-	ENSGALG00000047413.1	NM_001033850.1	antisense	genic	intronic
ENSGALT00000091321	7.79293	8.45951	0.118409	Chr3	15358363	15394058	-	ENSGALG00000049310.1	XM_025148487.1	sense	genic	exonic
ENSGALT00000091323	18.1088	6.77162	-1.41911	Chr5	45488600	45493740	+	ENSGALG00000046991.1	XM_015287567.2	antisense	genic	intronic
ENSGALT00000091331	0	1.13195	0	Chr3	37147889	37154037	-	ENSGALG00000054603.1
ENSGALT00000091332	0.803594	1.69792	1.07923	Chr31	5820364	5822476	-	ENSGALG00000051004.1	NM_001146140.2	antisense	genic	intronic
ENSGALT00000091335	1.60719	0	0	ChrZ	57317746	57318457	-	ENSGALG00000054946.1	XM_003643060.4	antisense	intergenic	upstream
ENSGALT00000091346	0.91571	2.81984	1.62265	Chr13	3884191	3898173	+	ENSGALG00000042392.3	XM_015293589.2	antisense	intergenic	downstream
ENSGALT00000091349	116.081	109.788	-0.0804126	Chr5	38287485	38290747	+	ENSGALG00000048996.1	XM_015287686.2	antisense	intergenic	downstream
ENSGALT00000091352	5.90545	1.68789	-1.80683	Chr8	29804827	29864002	+	ENSGALG00000047624.1	XM_015290917.2	sense	intergenic	upstream
ENSGALT00000091362	51.4203	45.5028	-0.176383	Chr15	2196798	2246574	-	ENSGALG00000050502.1	XM_015275655.2	sense	genic	intronic
ENSGALT00000091363	5.21397	1.13195	-2.20358	Chr3	42401334	42406722	-	ENSGALG00000051089.1	XM_015284353.2	sense	intergenic	upstream
ENSGALT00000091366	10.9979	5.64469	-0.962264	Chr3	81087303	81091366	-	ENSGALG00000048161.1
ENSGALT00000091375	0	4.52779	0	Chr1	134852378	134865577	+	ENSGALG00000053709.1	XM_416912.6	antisense	intergenic	upstream
ENSGALT00000091381	2.00898	4.50773	1.16593	ChrZ	3851347	3888516	-	ENSGALG00000053587.1
ENSGALT00000091382	0	70.1807	0	Chr28	57526	80716	-	ENSGALG00000054934.1	XM_025144390.1	antisense	genic	exonic
ENSGALT00000091386	0.457855	0.565973	0.305843	Chr4	42292580	42339565	+	ENSGALG00000053503.1	XM_426306.5	antisense	intergenic	upstream
ENSGALT00000091388	2.1211	0	0	Chr3	37028176	37046753	-	ENSGALG00000047784.1
ENSGALT00000091389	0.457855	0	0	Chr5	51489004	51498574	-	ENSGALG00000047220.1	XM_004936391.3	antisense	intergenic	upstream
ENSGALT00000091394	1.37357	0	0	Chr4	35317103	35320560	-	ENSGALG00000052661.1	XM_015276604.2	sense	intergenic	upstream
ENSGALT00000091399	5.0458	2.82485	-0.836907	Chr10	2191961	2215531	+	ENSGALG00000047824.1	NM_001030387.1	sense	genic	intronic
ENSGALT00000091405	7.68081	3.3808	-1.1839	Chr3	38437522	38450699	+	ENSGALG00000050934.1	XM_015284408.2	sense	intergenic	upstream
ENSGALT00000091409	37.918	36.6328	-0.0497477	Chr9	9120369	9306168	-	ENSGALG00000051658.1	XM_015277004.2	sense	intergenic	downstream
ENSGALT00000091412	1.60719	0	0	Chr5	5103281	5115389	-	ENSGALG00000047287.1
ENSGALT00000091418	2.17716	4.50271	1.04835	Chr10	6050750	6087976	+	ENSGALG00000048663.1	NM_001030387.1	sense	genic	intronic
ENSGALT00000091422	5.96151	6.21066	0.0590702	Chr11	16693211	16707022	+	ENSGALG00000049872.1	XM_425129.5	antisense	intergenic	upstream
ENSGALT00000091424	0	1.13195	0	Chr26	1511660	1512989	-	ENSGALG00000054872.1	XM_425818.6	sense	intergenic	downstream
ENSGALT00000091425	0	0.560959	0	Chr4	86739110	86767382	-	ENSGALG00000054439.1
ENSGALT00000091426	6.41936	0.560959	-3.51646	Chr4	48478809	48733497	+	ENSGALG00000051799.1	XM_025149811.1	sense	intergenic	downstream
ENSGALT00000091427	14.745	0	0	Chr14	6030110	6033002	-	ENSGALG00000054816.1	XM_015294246.2	sense	intergenic	upstream
ENSGALT00000091429	0	0	0	Chr5	11244909	11332923	-	ENSGALG00000049471.1	XM_025150676.1	sense	intergenic	downstream
ENSGALT00000091430	8.24139	0	0	Chr3	66065459	66071706	+	ENSGALG00000049077.1	XM_419782.5	sense	intergenic	downstream
ENSGALT00000091439	0.91571	0	0	Chr3	95644564	95692621	-	ENSGALG00000051578.1
ENSGALT00000091448	0.457855	0	0	Chr9	12398004	12441044	-	ENSGALG00000046869.1	XM_015291379.2	antisense	intergenic	upstream
ENSGALT00000091449	25.8083	7.35765	-1.81052	Chr1	47921080	47921873	+	ENSGALG00000048831.1	XM_003640366.4	sense	genic	exonic
ENSGALT00000091450	1.37357	0	0	Chr7	22651944	22657031	+	ENSGALG00000053463.1	NM_205455.1	sense	intergenic	downstream
ENSGALT00000091458	0	0	0	Chr3	79860227	79908681	-	ENSGALG00000053660.1	XM_015284732.2	sense	intergenic	downstream
ENSGALT00000091461	1.37357	7.85843	2.51632	Chr2	82993427	83011895	-	ENSGALG00000051176.1	XM_015282359.2	antisense	intergenic	upstream
ENSGALT00000091463	0	0	0	ChrZ	37361283	37362663	-	ENSGALG00000052132.1	XM_003643022.4	antisense	intergenic	upstream
ENSGALT00000091473	10.9512	3.3808	-1.69566	Chr6	18299595	18302384	+	ENSGALG00000053548.1	XM_025151997.1	antisense	genic	exonic
ENSGALT00000091492	1.83142	0	0	Chr3	61664428	61730051	-	ENSGALG00000052831.1
ENSGALT00000091494	3.27043	0	0	Chr7	20683634	20690493	+	ENSGALG00000051785.1	XM_004942819.3	sense	intergenic	downstream
ENSGALT00000091497	4.53188	0	0	Chr1	89629387	89642266	+	ENSGALG00000047264.1	XM_416631.6	sense	intergenic	upstream
ENSGALT00000091500	0	0.560959	0	Chr3	78138450	78142047	+	ENSGALG00000049817.1	XM_419864.6	sense	intergenic	downstream
ENSGALT00000091509	0.803594	0	0	Chr3	71647043	71654993	+	ENSGALG00000047943.1	XM_004940362.3	sense	intergenic	upstream
ENSGALT00000091511	0	0	0	Chr6	662799	667065	-	ENSGALG00000047877.1	XM_025151900.1	sense	intergenic	downstream
ENSGALT00000091515	5.79333	2.24383	-1.36843	Chr20	13555280	13560761	+	ENSGALG00000052083.1	XM_025142463.1	sense	genic	exonic
ENSGALT00000091520	15.2962	3.39584	-2.17133	Chr12	17781937	17788331	-	ENSGALG00000052477.1	XM_015293220.2	antisense	intergenic	downstream
ENSGALT00000091521	0	4.4977	0	Chr7	24876788	24903548	-	ENSGALG00000046944.1
ENSGALT00000091524	134.125	179.368	0.419342	Chr1	102761458	102772256	-	ENSGALG00000048861.1
ENSGALT00000091526	2.63501	7.31753	1.47355	Chr6	33504528	33506354	+	ENSGALG00000047919.1	XM_003641504.4	antisense	genic	exonic
ENSGALT00000091527	0	1.68789	0	Chr2	30125345	30136784	+	ENSGALG00000052719.1	XM_418707.6	sense	intergenic	downstream
ENSGALT00000091532	5.72788	2.80479	-1.03011	Chr1	100074665	100103792	+	ENSGALG00000047787.1	XM_004938353.3	sense	intergenic	downstream
ENSGALT00000091534	1.37357	0.560959	-1.29196	Chr1	82878193	82880735	-	ENSGALG00000048000.1	XM_025143669.1	antisense	genic	intronic
ENSGALT00000091537	2.63501	1.13195	-1.21901	Chr14	10412942	10418028	+	ENSGALG00000047736.1	XM_414938.6	sense	intergenic	upstream
ENSGALT00000091538	0	0	0	Chr4	877036	903333	-	ENSGALG00000053409.1	XM_025150294.1	sense	genic	exonic
ENSGALT00000091542	1.37357	0	0	Chr2	30449055	30458484	+	ENSGALG00000046860.1	XM_025147437.1	sense	intergenic	upstream
ENSGALT00000091544	7.79293	4.52779	-0.783359	Chr6	16306684	16310313	-	ENSGALG00000049049.1	XM_025151782.1	antisense	intergenic	downstream
ENSGALT00000091549	10.5307	1.68288	-2.6456	Chr5	44099907	44122232	+	ENSGALG00000048993.1	NM_001110364.1	sense	intergenic	downstream
ENSGALT00000091552	0.457855	0	0	Chr1	72189879	72193984	+	ENSGALG00000048230.1	XM_015289915.2	sense	intergenic	downstream
ENSGALT00000091554	2.41078	0	0	Chr7	20724167	20727679	-	ENSGALG00000051420.1
ENSGALT00000091555	2.00898	6.21568	1.62945	Chr33	6682831	6687023	+	ENSGALG00000053825.1	NM_205242.1	antisense	genic	intronic
ENSGALT00000091556	13.7078	1.69792	-3.01315	Chr26	3054707	3093860	-	ENSGALG00000049518.1	XM_025143921.1	sense	genic	intronic
ENSGALT00000091565	5.22336	3.96181	-0.398817	Chr31	3716549	3764270	+	ENSGALG00000044424.2	XM_025146063.1	sense	genic	intronic
ENSGALT00000091568	0.457855	0	0	Chr2	31483266	31504519	+	ENSGALG00000053015.1	NM_205473.1	sense	intergenic	downstream
ENSGALT00000091578	0	1.13195	0	Chr2	69588996	69631955	+	ENSGALG00000046990.1
ENSGALT00000091579	0	1.13195	0	Chr13	15989979	16047854	-	ENSGALG00000053609.1	XM_025154932.1	sense	genic	exonic
ENSGALT00000091584	0.859652	0	0	Chr2	5977318	5978873	-	ENSGALG00000048688.1	NM_204317.1	sense	intergenic	upstream
ENSGALT00000091588	0.91571	0	0	Chr1	69251830	69286676	+	ENSGALG00000051472.1	XM_015291144.2	antisense	genic	intronic
ENSGALT00000091590	7.10145	3.36575	-1.07718	Chr17	9010236	9014313	-	ENSGALG00000050483.1	XM_015279840.2	antisense	genic	intronic
ENSGALT00000091594	1.26145	6.22069	2.30199	Chr11	16616272	16618742	-	ENSGALG00000054832.1	NM_001112809.1	sense	intergenic	downstream
ENSGALT00000091597	0	1.13195	0	Chr9	23760796	23762556	+	ENSGALG00000048493.1	XM_004943570.3	sense	genic	exonic
ENSGALT00000091608	2.28928	1.13195	-1.01609	Chr9	21646264	21750036	-	ENSGALG00000048742.1
ENSGALT00000091609	0	0	0	Chr8	1085113	1107488	-	ENSGALG00000047759.1
ENSGALT00000091615	0	5.05866	0	ChrZ	49880034	49887951	-	ENSGALG00000050767.1	XM_001231286.5	antisense	intergenic	upstream
ENSGALT00000091626	1.20539	0	0	Chr2	20471091	20478716	-	ENSGALG00000052774.1	XM_418631.6	antisense	intergenic	upstream
ENSGALT00000091627	0	0	0	Chr6	20926278	20927769	+	ENSGALG00000047582.1	XM_025151912.1	antisense	genic	exonic
ENSGALT00000091628	4.82156	30.4873	2.66064	Chr15	10045174	10051228	-	ENSGALG00000048256.1	XM_025155574.1	sense	genic	exonic
ENSGALT00000091631	1.20539	14.049	3.5429	Chr4	74605580	74611930	+	ENSGALG00000051973.1	XM_025149478.1	sense	genic	exonic
ENSGALT00000091632	3.43861	0.565973	-2.60302	Chr2	84573286	84584561	-	ENSGALG00000048522.1	XM_015282340.2	sense	intergenic	downstream
ENSGALT00000091634	75.1733	16.4082	-2.1958	Chr6	11877931	11883233	-	ENSGALG00000047415.1	XM_025151717.1	sense	intergenic	downstream
ENSGALT00000091639	6.86783	0	0	Chr6	30608044	30621477	-	ENSGALG00000048500.1	XM_004942312.2	sense	intergenic	upstream
ENSGALT00000091646	2.06504	2.25888	0.129435	Chr31	3459025	3461103	+	ENSGALG00000054681.1	XM_025146011.1	sense	genic	exonic
ENSGALT00000091647	0.803594	1.12192	0.481428	Chr4	9044066	9046561	+	ENSGALG00000053892.1	XM_015278517.1	antisense	intergenic	upstream
ENSGALT00000091648	4.75612	9.61152	1.01498	Chr14	938000	1064352	-	ENSGALG00000053454.1	NM_001318411.1	antisense	intergenic	upstream
ENSGALT00000091649	0.401797	1.13195	1.49427	Chr1	49648251	49654868	-	ENSGALG00000052912.1	NM_001012534.1	antisense	intergenic	downstream
ENSGALT00000091650	1.37357	2.25386	0.714474	Chr5	57423073	57427178	+	ENSGALG00000047257.1
ENSGALT00000091652	0.91571	0	0	Chr23	491415	493549	-	ENSGALG00000053610.1	NM_205383.1	sense	intergenic	downstream
ENSGALT00000091664	5.84939	6.75658	0.208006	Chr15	12302354	12305286	+	ENSGALG00000052978.1
ENSGALT00000091666	0	0	0	Chr21	5616145	5627630	-	ENSGALG00000049002.1	XM_025142566.1	sense	genic	exonic
ENSGALT00000091675	8.19472	20.8608	1.34803	Chr14	11144288	11168797	-	ENSGALG00000050968.1	XM_025155189.1	sense	intergenic	downstream
ENSGALT00000091676	0	0	0	Chr17	5907392	5937106	+	ENSGALG00000030592.3	XM_025141351.1	antisense	genic	intronic
ENSGALT00000091683	2.92469	10.1524	1.79547	ChrZ	76949346	76953805	-	ENSGALG00000053316.1	XM_025145049.1	antisense	intergenic	upstream
ENSGALT00000091686	31.9753	5.08373	-2.653	Chr14	8307006	8344090	+	ENSGALG00000051599.1	XM_025155146.1	sense	genic	exonic
ENSGALT00000091687	0	1.12192	0	Chr4	46538772	46553658	+	ENSGALG00000054480.1	XM_015276269.1	sense	intergenic	downstream
ENSGALT00000091689	0	2.24383	0	Chr1	147285700	147288566	-	ENSGALG00000054887.1	NM_001252099.2	antisense	intergenic	upstream
ENSGALT00000091690	3.21437	0	0	Chr4	6079018	6136976	+	ENSGALG00000050617.1
ENSGALT00000091692	2.46684	7.32756	1.57067	Chr1	58097570	58228008	-	ENSGALG00000050311.1	NM_204886.2	antisense	genic	intronic
ENSGALT00000091697	0.401797	10.6833	4.73275	Chr20	4160654	4165857	+	ENSGALG00000050076.1	NM_205448.1	sense	genic	intronic
ENSGALT00000091704	6.86783	0.560959	-3.61389	Chr20	2754075	2763527	+	ENSGALG00000051671.1	NM_205448.1	sense	genic	intronic
ENSGALT00000091706	2.74713	0.565973	-2.27912	Chr2	36606638	36633636	-	ENSGALG00000054990.1	XM_025147465.1	sense	intergenic	upstream
ENSGALT00000091709	0.401797	0	0	Chr11	13709313	13722279	-	ENSGALG00000051577.1	XM_015292518.2	sense	intergenic	downstream
ENSGALT00000091713	22.3697	33.1918	0.569281	Chr3	4837604	4857548	+	ENSGALG00000053436.1	XM_025149218.1	sense	genic	exonic
ENSGALT00000091715	31.2557	0	0	Chr9	2219055	2236815	+	ENSGALG00000046796.1
ENSGALT00000091719	1.83142	0	0	Chr27	5818550	5826049	+	ENSGALG00000053725.1	NM_001146133.1	antisense	intergenic	downstream
ENSGALT00000091730	1.20539	1.12192	-0.103535	Chr9	13792994	13802571	-	ENSGALG00000049168.1	XM_015291402.2	sense	intergenic	downstream
ENSGALT00000091733	62.8761	74.4327	0.243424	Chr2	124789251	124817667	+	ENSGALG00000050276.1	XM_025148040.1	sense	intergenic	downstream
ENSGALT00000091736	0.401797	0	0	Chr14	1885292	1995953	+	ENSGALG00000046755.1	XM_015294314.1	sense	intergenic	downstream
ENSGALT00000091738	5.39153	3.3808	-0.673333	Chr9	5952113	5965738	-	ENSGALG00000054925.1	XM_015277053.1	antisense	intergenic	upstream
ENSGALT00000091740	1.37357	0	0	Chr5	30051407	30193255	-	ENSGALG00000053621.1	NM_001031198.1	antisense	intergenic	upstream
ENSGALT00000091741	3.55072	0	0	Chr1	156839806	156881815	+	ENSGALG00000053048.1	XM_025146778.1	antisense	intergenic	downstream
ENSGALT00000091743	43.5341	107.569	1.30505	Chr1	186481898	186486054	+	ENSGALG00000047778.1	XM_015279951.2	sense	genic	intronic
ENSGALT00000091747	0.457855	1.12693	1.29944	Chr1	123585087	123590540	-	ENSGALG00000047122.1	XM_025152138.1	sense	intergenic	downstream
ENSGALT00000091752	2.46684	1.68789	-0.547443	Chr3	67384233	67397017	+	ENSGALG00000050472.1	XM_015284550.2	antisense	genic	exonic
ENSGALT00000091754	0	1.13195	0	Chr6	20942092	20949450	+	ENSGALG00000040416.3	XM_025151912.1	antisense	intergenic	upstream
ENSGALT00000091760	17.0436	0	0	Chr31	3332252	3335119	-	ENSGALG00000048647.1	XM_025146054.1	sense	genic	exonic
ENSGALT00000091761	0	1.68288	0	Chr4	70474335	70490887	-	ENSGALG00000054727.1	XM_015285687.2	antisense	intergenic	upstream
ENSGALT00000091762	3.03681	1.12693	-1.43016	Chr5	54213491	54220138	-	ENSGALG00000053630.1	XM_421417.6	sense	intergenic	downstream
ENSGALT00000091778	8.70864	8.46954	-0.0401633	Chr13	9323563	9325948	-	ENSGALG00000049018.1	XM_025154907.1	antisense	genic	exonic
ENSGALT00000091779	82.1996	133.449	0.699081	Chr1	65744978	65770566	+	ENSGALG00000053681.1	XM_015290218.2	sense	genic	intronic
ENSGALT00000091781	86.3485	121.914	0.497616	Chr5	39323945	39329558	+	ENSGALG00000048945.1	XM_015287719.2	sense	intergenic	upstream
ENSGALT00000091784	56.6249	45.6934	-0.309451	Chr6	11877909	11883233	-	ENSGALG00000049261.1	XM_025151717.1	sense	intergenic	downstream
ENSGALT00000091785	128.238	169.04	0.398541	Chr12	166860	178874	+	ENSGALG00000050788.1
ENSGALT00000091787	13.6796	7.31252	-0.903585	Chr1	140926648	140935748	+	ENSGALG00000046786.1
ENSGALT00000091797	13.2405	7.88852	-0.747133	Chr6	18039232	18059419	+	ENSGALG00000049240.1	XM_025151879.1	sense	genic	intronic
ENSGALT00000091804	4.41038	2.24383	-0.974936	Chr5	31768704	31840020	+	ENSGALG00000053286.1	XM_025151355.1	sense	intergenic	downstream
ENSGALT00000091805	11.867	14.0541	0.244037	Chr16	2785845	2788141	+	ENSGALG00000048322.1	XM_025155793.1	sense	genic	exonic
ENSGALT00000091806	1.83142	1.12192	-0.706997	Chr10	18970391	18978834	+	ENSGALG00000052953.1	XM_025154095.1	antisense	intergenic	upstream
ENSGALT00000091810	31.8259	10.7184	-1.57011	Chr10	14918082	14923262	+	ENSGALG00000050461.1	XM_413876.5	sense	intergenic	downstream
ENSGALT00000091813	2.86864	0	0	Chr24	6084606	6087213	+	ENSGALG00000054819.1	XM_429703.6	sense	intergenic	upstream
ENSGALT00000091825	2.98075	0	0	Chr4	77626648	77630692	+	ENSGALG00000049330.1
ENSGALT00000091826	3.66284	4.48767	0.293003	Chr5	49196544	49211642	-	ENSGALG00000047416.1	XM_025150792.1	antisense	intergenic	downstream
ENSGALT00000091833	0.803594	0	0	Chr10	15698603	15712890	+	ENSGALG00000049162.1
ENSGALT00000091843	0	0	0	Chr1	91895524	91907568	-	ENSGALG00000049649.1
ENSGALT00000091845	1.7193	1.12192	-0.615859	Chr3	62367298	62376423	-	ENSGALG00000047742.1
ENSGALT00000091848	15.2868	18.5518	0.27927	ChrZ	64309356	64313063	+	ENSGALG00000047915.1	XM_015280668.2	antisense	genic	exonic
ENSGALT00000091849	41.7399	18.1011	-1.20535	Chr3	95617584	95630109	-	ENSGALG00000054312.1
ENSGALT00000091851	6.53148	11.8654	0.861277	Chr8	2075666	2113618	+	ENSGALG00000051292.1	XM_015290243.2	antisense	intergenic	upstream
ENSGALT00000091853	20.6035	2.26389	-3.18601	Chr5	3409817	3417560	-	ENSGALG00000048609.1	XM_015286172.2	antisense	intergenic	upstream
ENSGALT00000091855	0.91571	1.68789	0.882258	Chr6	21641594	21657947	-	ENSGALG00000050770.1	XM_025151914.1	antisense	intergenic	upstream
ENSGALT00000091858	1.66325	0	0	Chr2	5902024	5920128	+	ENSGALG00000048196.1	NM_204317.1	antisense	intergenic	upstream
ENSGALT00000091861	0.91571	0	0	Chr21	2161080	2162595	+	ENSGALG00000055005.1	XM_015297122.2	antisense	genic	intronic
ENSGALT00000091866	10.2131	2.25386	-2.17995	Chr4	69857872	69895929	+	ENSGALG00000051306.1	XM_015285684.2	antisense	genic	intronic
ENSGALT00000091875	13.6796	9.54633	-0.519008	Chr3	104036308	104039994	+	ENSGALG00000048206.1	XM_015285046.1	antisense	intergenic	upstream
ENSGALT00000091879	0	4.4977	0	Chr2	78466756	78529870	+	ENSGALG00000050780.1	XM_004935124.3	sense	intergenic	downstream
ENSGALT00000091880	5.95212	3.38581	-0.813902	Chr5	52764251	52773720	-	ENSGALG00000054622.1	XM_015287873.2	sense	intergenic	downstream
ENSGALT00000091885	0.803594	7.85342	3.28878	Chr5	11916502	11917683	-	ENSGALG00000052720.1	XM_015286637.2	sense	genic	exonic
ENSGALT00000091886	14.7262	11.8604	-0.312237	Chr7	17634434	17653451	+	ENSGALG00000054168.1	NM_204923.3	sense	intergenic	upstream
ENSGALT00000091888	2.28928	1.12693	-1.02249	Chr1	3852758	3855494	+	ENSGALG00000048728.1	NM_001030773.1	antisense	intergenic	upstream
ENSGALT00000091891	26.4531	39.4075	0.575031	Chr1	67604333	67640065	-	ENSGALG00000047018.1	XM_416438.6	antisense	genic	intronic
ENSGALT00000091896	0.91571	3.96181	2.1132	Chr3	28508435	28512280	+	ENSGALG00000051959.1	XM_004935375.3	sense	intergenic	downstream
ENSGALT00000091900	0	0.565973	0	Chr28	1498724	1501560	-	ENSGALG00000052159.1	XM_025144426.1	sense	genic	exonic
ENSGALT00000091901	10.8764	0.560959	-4.27716	Chr2	59753154	59770176	+	ENSGALG00000053349.1	NM_204282.1	antisense	intergenic	upstream
ENSGALT00000091905	1.66325	2.82485	0.764174	Chr4	78291271	78304081	-	ENSGALG00000051927.1	NM_001004402.1	antisense	intergenic	upstream
ENSGALT00000091908	0	1.12693	0	Chr1	111944588	111945784	-	ENSGALG00000050699.1	XM_015300547.2	antisense	intergenic	downstream
ENSGALT00000091910	5.27003	0.560959	-3.23184	Chr5	1566240	1567939	-	ENSGALG00000054641.1	XM_426384.5	sense	intergenic	downstream
ENSGALT00000091912	2.28928	5.60959	1.293	Chr7	18835296	18844128	+	ENSGALG00000048104.1	XM_025152621.1	sense	genic	exonic
ENSGALT00000091914	0	0.565973	0	Chr19	11346	13586	-	ENSGALG00000051345.1	XM_025142060.1	antisense	intergenic	downstream
ENSGALT00000091915	0.91571	0	0	Chr13	8314590	8321246	+	ENSGALG00000047226.1	XM_025154911.1	sense	intergenic	upstream
ENSGALT00000091919	0	0.560959	0	Chr4	39384274	39388951	+	ENSGALG00000042431.3	XM_015276559.2	antisense	intergenic	downstream
ENSGALT00000091925	0.803594	0	0	Chr4	23341539	23355143	+	ENSGALG00000046688.1	XM_015285318.2	antisense	intergenic	upstream
ENSGALT00000091935	0	3.39584	0	Chr5	28083807	28085050	-	ENSGALG00000053591.1	XM_015287931.1	antisense	intergenic	downstream
ENSGALT00000091938	37.8059	22.5437	-0.745891	Chr5	33649236	33653636	-	ENSGALG00000054266.1	XM_025150606.1	antisense	intergenic	upstream
ENSGALT00000091939	7.1669	9.03551	0.334258	Chr23	107555	108811	-	ENSGALG00000048271.1	XM_015302458.2	sense	intergenic	downstream
ENSGALT00000091953	226.359	508.116	1.16654	Chr8	474054	495261	-	ENSGALG00000054601.1	XM_025152790.1	sense	genic	exonic
ENSGALT00000091958	14.7356	4.52277	-1.70403	Chr6	12957324	12984045	-	ENSGALG00000053671.1	XM_421599.6	antisense	genic	intronic
ENSGALT00000091961	0.803594	0	0	Chr12	775429	779855	+	ENSGALG00000048176.1
ENSGALT00000091964	2.17716	0	0	Chr3	33961964	33981979	+	ENSGALG00000052040.1	NM_001012875.1	antisense	intergenic	upstream
ENSGALT00000091965	2.1211	0	0	Chr7	24359570	24372208	+	ENSGALG00000051003.1	XM_015289821.2	antisense	intergenic	downstream
ENSGALT00000091966	3.09287	4.50271	0.541848	ChrZ	55224238	55236393	+	ENSGALG00000049102.1	XM_015280518.2	sense	intergenic	downstream
ENSGALT00000091968	1.83142	0	0	ChrZ	13907303	13911101	+	ENSGALG00000054811.1	XM_015277235.2	antisense	intergenic	downstream
ENSGALT00000091972	6.13907	0.560959	-3.45205	Chr4	55704150	55705455	-	ENSGALG00000047986.1
ENSGALT00000091976	19.9214	12.3411	-0.690849	Chr1	44274859	44302312	+	ENSGALG00000047529.1
ENSGALT00000091980	22.0988	3.92671	-2.49258	Chr1	102740024	102772256	-	ENSGALG00000048861.1
ENSGALT00000091983	9.51223	12.4113	0.383798	Chr4	10994650	10996190	-	ENSGALG00000052426.1	XM_015278545.1	sense	genic	exonic
ENSGALT00000091984	3.32649	9.03551	1.44161	Chr1	16318828	16325140	-	ENSGALG00000052352.1	XM_015275755.2	antisense	intergenic	upstream
ENSGALT00000091987	5.90545	3.36575	-0.811118	Chr1	125430574	125479589	+	ENSGALG00000049321.1	XM_416840.6	sense	genic	intronic
ENSGALT00000091991	0	0	0	Chr5	53637523	53648984	+	ENSGALG00000052343.1	XM_015287500.2	antisense	genic	intronic
ENSGALT00000091992	0	2.24383	0	Chr12	360573	368373	+	ENSGALG00000041511.3	XM_025154628.1	antisense	intergenic	downstream
ENSGALT00000091995	0.91571	0	0	ChrZ	68583696	68620584	-	ENSGALG00000050892.1	XM_015280691.2	sense	intergenic	downstream
ENSGALT00000092007	0	1.69291	0	Chr2	125207619	125221454	-	ENSGALG00000049541.1
ENSGALT00000092008	0	1.68789	0	Chr28	1498724	1501560	-	ENSGALG00000052159.1	XM_025144426.1	sense	genic	exonic
ENSGALT00000092009	18.6693	12.3662	-0.594273	Chr5	19277364	19295621	+	ENSGALG00000049350.1	XM_015286992.2	antisense	genic	intronic
ENSGALT00000092012	2.23322	3.92671	0.814197	Chr13	563731	567342	-	ENSGALG00000050041.1	XM_025154996.1	sense	genic	intronic
ENSGALT00000092018	0.91571	0	0	Chr5	31259639	31272268	-	ENSGALG00000054514.1
ENSGALT00000092023	1.83142	0.565973	-1.69416	Chr4	15192428	15267299	-	ENSGALG00000047932.1	XM_015278189.2	antisense	genic	intronic
ENSGALT00000092027	0	4.49268	0	Chr2	124482268	124500607	-	ENSGALG00000053987.1	XM_001234280.4	sense	intergenic	downstream
ENSGALT00000092033	4.92429	6.76159	0.457447	Chr4	32752432	32759909	-	ENSGALG00000051326.1	NM_204881.1	sense	genic	intronic
ENSGALT00000092034	7.39113	12.9672	0.811004	Chr15	5054168	5064948	+	ENSGALG00000050853.1	XM_025155655.1	sense	genic	exonic
ENSGALT00000092035	4.46644	7.29246	0.707282	Chr1	100158297	100159773	+	ENSGALG00000049396.1	XM_025144822.1	sense	intergenic	upstream
ENSGALT00000092036	3.09287	0	0	Chr3	86457497	86464063	-	ENSGALG00000052875.1	XM_426201.6	antisense	intergenic	downstream
ENSGALT00000092037	0	0.565973	0	Chr5	55728737	55730683	+	ENSGALG00000047172.1	XM_025151311.1	antisense	intergenic	upstream
ENSGALT00000092040	0.803594	0	0	Chr31	4982539	5030386	+	ENSGALG00000052057.1	XM_015300615.2	antisense	genic	intronic
ENSGALT00000092043	13.3993	7.33258	-0.869766	Chr8	3446056	3461692	-	ENSGALG00000049108.1
ENSGALT00000092044	2.1211	0	0	Chr13	4901957	4925780	+	ENSGALG00000051815.1	XM_004944787.3	antisense	intergenic	upstream
ENSGALT00000092048	0.401797	0	0	Chr1	26874670	26877884	-	ENSGALG00000047917.1	NM_001030734.1	antisense	intergenic	upstream
ENSGALT00000092053	0.401797	0	0	Chr2	54432909	54434886	-	ENSGALG00000054888.1	XM_025147600.1	antisense	intergenic	downstream
ENSGALT00000092069	39.7779	0	0	Chr7	32447665	32592288	-	ENSGALG00000049633.1	XM_422146.6	sense	intergenic	upstream
ENSGALT00000092070	1.7193	0.565973	-1.60302	Chr7	35641539	35643148	+	ENSGALG00000049983.1	XM_015290206.2	sense	intergenic	upstream
ENSGALT00000092071	1.60719	0	0	Chr8	16072285	16093405	+	ENSGALG00000047271.1	XM_025152725.1	antisense	intergenic	downstream
ENSGALT00000092072	2.92469	0.565973	-2.36948	Chr14	10020424	10074849	-	ENSGALG00000053650.1
ENSGALT00000092077	0	2.80479	0	ChrZ	65636137	65642929	+	ENSGALG00000050697.1	XM_025145025.1	antisense	intergenic	upstream
ENSGALT00000092078	1.20539	0	0	Chr5	49686010	49698542	+	ENSGALG00000050298.1	NM_001109785.1	antisense	intergenic	upstream
ENSGALT00000092080	0.457855	0	0	Chr23	3567395	3578768	+	ENSGALG00000047804.1	NM_001031584.1	sense	intergenic	upstream
ENSGALT00000092091	19.5757	8.47957	-1.207	Chr2	132465797	132468904	-	ENSGALG00000050003.1	NM_204930.1	antisense	intergenic	upstream
ENSGALT00000092093	11.5773	11.8253	0.0305767	ChrZ	39147817	39150090	-	ENSGALG00000052487.1	XM_003643035.4	sense	intergenic	downstream
ENSGALT00000092096	43.2629	57.0981	0.400313	Chr2	131039318	131040531	+	ENSGALG00000048571.1	XM_025148113.1	antisense	intergenic	upstream
ENSGALT00000092099	0.803594	0	0	Chr6	5634191	5776590	-	ENSGALG00000048105.1	XM_015288006.2	sense	intergenic	downstream
ENSGALT00000092102	11.7548	2.80981	-2.06471	Chr5	49465202	49547277	-	ENSGALG00000051240.1	XM_025151158.1	antisense	genic	intronic
ENSGALT00000092103	2.28928	1.13195	-1.01609	Chr11	13769928	13789881	+	ENSGALG00000048946.1	XM_004944253.3	antisense	intergenic	downstream
ENSGALT00000092107	0	0.565973	0	Chr1	185387415	185400747	+	ENSGALG00000050296.1	NM_204612.1	antisense	intergenic	upstream
ENSGALT00000092111	6.19513	0	0	Chr5	13912298	13928274	-	ENSGALG00000053525.1	NM_204805.2	antisense	genic	intronic
ENSGALT00000092115	156.345	61.9411	-1.33576	Chr1	71152949	71198586	+	ENSGALG00000052222.1	XM_015289937.2	sense	intergenic	upstream
ENSGALT00000092117	3.27043	1.69792	-0.945713	Chr11	9019454	9022609	+	ENSGALG00000048537.1	XM_015292485.2	sense	intergenic	downstream
ENSGALT00000092133	8.03594	10.1424	0.335859	Chr12	16694866	16701874	-	ENSGALG00000051558.1	XM_003642028.4	antisense	genic	exonic
ENSGALT00000092138	1.26145	5.63967	2.16053	Chr3	53855343	53862780	+	ENSGALG00000047237.1
ENSGALT00000092139	5.62516	3.39082	-0.730257	Chr10	12943331	12948551	-	ENSGALG00000052001.1	XM_025153947.1	sense	genic	exonic
ENSGALT00000092141	3.20499	13.5533	2.08025	Chr3	48554988	48579829	+	ENSGALG00000048813.1	XM_419670.5	sense	intergenic	downstream
ENSGALT00000092148	12.4557	13.463	0.112194	Chr3	10305832	10313837	-	ENSGALG00000053493.1	XM_001232795.5	sense	genic	exonic
ENSGALT00000092149	0	0	0	Chr1	194044996	194046393	+	ENSGALG00000047418.1	XM_025152216.1	sense	intergenic	upstream
ENSGALT00000092151	1.37357	0	0	Chr1	170738574	170754009	+	ENSGALG00000052226.1	XM_015276248.2	sense	genic	exonic
ENSGALT00000092152	18.7815	23.0244	0.293853	Chr11	9358039	9461270	-	ENSGALG00000051881.1	XM_015292483.2	sense	intergenic	upstream
ENSGALT00000092153	6.59692	5.65973	-0.22106	Chr26	903061	910690	-	ENSGALG00000049790.1	XM_419239.6	antisense	intergenic	upstream
ENSGALT00000092158	0	3.93674	0	Chr3	46514066	46521284	-	ENSGALG00000046906.1	XM_025148725.1	sense	intergenic	downstream
ENSGALT00000092168	1.83142	4.50271	1.29783	Chr6	2110093	2115086	+	ENSGALG00000046831.1
ENSGALT00000092169	2.17716	0	0	Chr6	4080329	4085302	-	ENSGALG00000053920.1	XM_015288041.2	sense	intergenic	downstream
ENSGALT00000092176	3.32649	2.24383	-0.568035	Chr20	6068325	6156395	+	ENSGALG00000051239.1	NM_205448.1	sense	genic	intronic
ENSGALT00000092179	107.018	162.277	0.600614	Chr1	84183983	84224180	-	ENSGALG00000046702.1	XM_015295985.2	sense	intergenic	downstream
ENSGALT00000092185	12.1566	2.25386	-2.43127	Chr2	148422175	148429164	-	ENSGALG00000052958.1	NM_001001300.1	sense	intergenic	upstream
ENSGALT00000092186	8.4844	0	0	Chr6	1095186	1096954	+	ENSGALG00000049404.1	XM_025151830.1	antisense	intergenic	upstream
ENSGALT00000092187	7.56869	0	0	Chr3	16901542	16914070	+	ENSGALG00000054185.1	XM_419376.6	antisense	genic	intronic
ENSGALT00000092195	17.2491	12.9823	-0.409977	Chr8	21484994	21487418	-	ENSGALG00000048850.1	NM_001031281.1	antisense	intergenic	upstream
ENSGALT00000092197	0.457855	0.560959	0.293003	Chr12	6990831	7031724	-	ENSGALG00000049146.1	NM_001277877.1	antisense	genic	intronic
ENSGALT00000092201	8.41896	3.94677	-1.09297	Chr1	61678239	61681860	+	ENSGALG00000050685.1	NM_001130739.1	sense	intergenic	upstream
ENSGALT00000092204	12.9415	2.26389	-2.51512	Chr5	45983071	45989601	-	ENSGALG00000052080.1	NM_001040465.1	sense	intergenic	downstream
ENSGALT00000092205	4.86823	3.38581	-0.523897	Chr4	29575832	29622087	-	ENSGALG00000048914.1	XM_015276165.2	antisense	genic	intronic
ENSGALT00000092207	0.401797	0	0	Chr3	56386358	56390723	-	ENSGALG00000048790.1	NM_001277711.1	sense	intergenic	upstream
ENSGALT00000092211	2.00898	1.69792	-0.242698	Chr2	50327120	50406029	+	ENSGALG00000048100.1	XM_025147570.1	sense	intergenic	downstream
ENSGALT00000092215	5.95212	12.3561	1.05375	Chr2	45786720	45797058	-	ENSGALG00000052614.1	XM_426020.6	antisense	intergenic	downstream
ENSGALT00000092219	0	0	0	Chr27	1743107	1748839	+	ENSGALG00000051134.1
ENSGALT00000092220	2.1211	0.565973	-1.90601	Chr6	14163741	14180851	+	ENSGALG00000054683.1	XM_015288292.2	sense	intergenic	downstream
ENSGALT00000092224	0	2.25888	0	Chr1	75150800	75156525	+	ENSGALG00000053952.1	XM_004938083.3	antisense	genic	intronic
ENSGALT00000092231	96.0474	99.1499	0.0458653	Chr1	73073612	73076583	+	ENSGALG00000046686.1	XM_015292434.2	sense	intergenic	downstream
ENSGALT00000092235	758.805	696.117	-0.1244	Chr1	84191353	84223824	-	ENSGALG00000046702.1	XM_015295972.2	sense	intergenic	downstream
ENSGALT00000092236	0	1.13195	0	Chr2	105270148	105279296	+	ENSGALG00000053440.1
ENSGALT00000092238	22.351	36.683	0.714773	Chr1	182403804	182404856	-	ENSGALG00000050566.1	NM_001278088.1	sense	intergenic	downstream
ENSGALT00000092239	3.38255	2.24885	-0.588924	Chr2	149627148	149629739	+	ENSGALG00000052999.1	XM_025147761.1	antisense	intergenic	downstream
ENSGALT00000092254	44.2443	10.7033	-2.04743	Chr1	36682571	36689506	+	ENSGALG00000047615.1	XM_025147087.1	sense	genic	exonic
ENSGALT00000092271	3.89646	2.25386	-0.789765	Chr13	14852331	14863061	+	ENSGALG00000049701.1	XM_414614.6	sense	intergenic	downstream
ENSGALT00000092278	14.3432	0.565973	-4.66349	Chr8	27107541	27168031	-	ENSGALG00000036522.3	XM_422553.5	sense	intergenic	upstream
ENSGALT00000092279	27.817	81.0238	1.54238	Chr3	43246536	43262022	+	ENSGALG00000048785.1	XM_025149420.1	sense	genic	exonic
ENSGALT00000092282	0	2.26389	0	Chr1	177063997	177082373	-	ENSGALG00000054025.1	XM_417117.5	sense	genic	exonic
ENSGALT00000092284	33.0219	41.6363	0.334419	Chr13	7625041	7636931	+	ENSGALG00000050328.1
ENSGALT00000092285	2.28928	0	0	Chr6	13796367	13817430	-	ENSGALG00000048006.1
ENSGALT00000092287	57.3631	135.723	1.24247	ChrZ	74595735	74636300	-	ENSGALG00000052785.1	XM_025144833.1	sense	genic	intronic
ENSGALT00000092291	143.133	149.031	0.0582569	Chr23	107927	108811	-	ENSGALG00000048271.1	XM_015302458.2	sense	intergenic	downstream
ENSGALT00000092293	9.10105	6.76661	-0.4276	Chr1	118653764	118666199	+	ENSGALG00000051982.1
ENSGALT00000092294	19.1272	7.9136	-1.27322	Chr2	45270003	45272127	+	ENSGALG00000048548.1	XM_015281700.2	sense	intergenic	upstream
ENSGALT00000092295	9.61496	11.8303	0.299131	Chr11	19662683	19676348	+	ENSGALG00000050622.1	XM_025154337.1	sense	genic	intronic
ENSGALT00000092296	10.0355	14.6351	0.544312	Chr5	33186355	33205838	+	ENSGALG00000040051.3	XM_015287355.2	antisense	intergenic	upstream
ENSGALT00000092300	0	0	0	Chr18	4318353	4327785	+	ENSGALG00000052148.1	NM_205233.1	sense	intergenic	downstream
ENSGALT00000092307	16.0249	1.13195	-3.82344	Chr7	19375232	19378768	+	ENSGALG00000052591.1	XM_015289756.2	antisense	intergenic	downstream
ENSGALT00000092308	27.0792	0	0	Chr4	41471926	41473930	+	ENSGALG00000050911.1
ENSGALT00000092311	3.32649	0	0	Chr20	11588529	11608876	+	ENSGALG00000053536.1	XM_015296540.2	sense	genic	exonic
ENSGALT00000092316	2.28928	0	0	Chr14	10880183	10886566	-	ENSGALG00000049349.1
ENSGALT00000092320	0.803594	0	0	Chr4	48400761	48450111	+	ENSGALG00000053710.1	XM_015276460.2	sense	intergenic	downstream
ENSGALT00000092323	33.2555	20.9159	-0.668991	Chr5	58657608	58662429	-	ENSGALG00000050220.1	NM_205237.3	sense	intergenic	downstream
ENSGALT00000092324	0	5.62964	0	Chr11	12562583	12643788	-	ENSGALG00000046977.1
ENSGALT00000092326	9.80191	3.38581	-1.53356	Chr2	70710865	70722822	-	ENSGALG00000047815.1
ENSGALT00000092328	4.2422	0	0	Chr12	10013661	10016088	-	ENSGALG00000051867.1	XM_015293081.2	antisense	genic	intronic
ENSGALT00000092331	5.49426	1.12192	-2.29196	Chr3	49945963	49948147	-	ENSGALG00000053018.1
ENSGALT00000092333	16.4643	45.5179	1.46709	Chr4	55792030	55831125	-	ENSGALG00000051013.1
ENSGALT00000092334	1.77536	3.39584	0.935655	Chr4	90706647	90715200	-	ENSGALG00000052175.1	XM_025149870.1	sense	intergenic	upstream
ENSGALT00000092335	3.61617	2.82987	-0.353729	Chr2	91897979	91899616	-	ENSGALG00000050949.1	XM_419100.6	antisense	intergenic	downstream
ENSGALT00000092337	0.859652	0	0	Chr2	75118971	75131137	-	ENSGALG00000035188.3
ENSGALT00000092338	3.72829	0	0	Chr11	14870769	14880682	-	ENSGALG00000054827.1
ENSGALT00000092363	0	2.24383	0	Chr9	11139354	11161959	+	ENSGALG00000051977.1	XM_422591.5	sense	intergenic	downstream
ENSGALT00000092364	8.07322	1.69792	-2.24938	Chr4	47171447	47179982	+	ENSGALG00000047722.1
ENSGALT00000092366	5.49426	0	0	Chr1	72018925	72021435	-	ENSGALG00000051518.1	XM_015290807.2	sense	genic	exonic
ENSGALT00000092369	55.5223	139.329	1.32736	Chr33	6482662	6484691	+	ENSGALG00000051169.1	XM_015273965.2	sense	genic	exonic
ENSGALT00000092375	3.32649	9.0305	1.4408	Chr3	108962296	108964797	+	ENSGALG00000048917.1	XM_420058.6	sense	intergenic	downstream
ENSGALT00000092376	1.66325	1.12693	-0.561601	Chr2	126815701	126819068	-	ENSGALG00000048515.1	NM_001001462.1	antisense	genic	intronic
ENSGALT00000092378	42.9268	11.8503	-1.85695	Chr31	793132	824417	+	ENSGALG00000054691.1	XM_025145861.1	antisense	intergenic	downstream
ENSGALT00000092380	0.457855	0	0	Chr28	4557315	4561079	+	ENSGALG00000050334.1	XM_025144432.1	antisense	genic	intronic
ENSGALT00000092381	102.187	8.46453	-3.59364	Chr22	5383205	5404140	+	ENSGALG00000053369.1	XM_025142871.1	antisense	genic	intronic
ENSGALT00000092390	0.457855	0	0	Chr1	94104461	94108685	+	ENSGALG00000053150.1	XM_004938334.3	antisense	intergenic	upstream
ENSGALT00000092396	104.093	103.117	-0.0135903	Chr28	4382200	4384026	+	ENSGALG00000052626.1	XM_025144451.1	sense	genic	intronic
ENSGALT00000092399	1.26145	1.68288	0.415847	ChrZ	26040557	26043116	-	ENSGALG00000050165.1	XM_003642987.4	antisense	intergenic	upstream
ENSGALT00000092410	2.41078	0.565973	-2.09069	Chr5	48073148	48078347	-	ENSGALG00000053258.1	XM_003641410.4	sense	intergenic	upstream
ENSGALT00000092422	6.30724	2.25888	-1.4814	Chr5	23533652	23544147	+	ENSGALG00000052097.1	XM_004941584.3	sense	intergenic	upstream
ENSGALT00000092426	0	2.80479	0	Chr30	366632	373318	+	ENSGALG00000049498.1	XM_025145836.1	antisense	genic	exonic
ENSGALT00000092427	3.66284	7.92363	1.1132	Chr4	52688663	52692208	-	ENSGALG00000052662.1	XM_015276389.2	sense	intergenic	upstream
ENSGALT00000092432	0.457855	1.12693	1.29944	Chr7	27393142	27414245	+	ENSGALG00000047709.1	XM_015289984.2	sense	intergenic	upstream
ENSGALT00000092433	7.33507	9.05557	0.303995	Chr1	140826462	140839228	+	ENSGALG00000053263.1	XM_003640531.3	sense	intergenic	downstream
ENSGALT00000092437	0.859652	1.12693	0.390576	Chr3	62126457	62169668	+	ENSGALG00000047656.1
ENSGALT00000092440	0.401797	0	0	Chr1	110372023	110383467	-	ENSGALG00000051940.1	XM_015301042.2	sense	intergenic	downstream
ENSGALT00000092442	0	2.24383	0	Chr1	78487108	78490335	+	ENSGALG00000049912.1	XM_025151929.1	sense	genic	exonic
ENSGALT00000092449	5.89606	1.12693	-2.38735	Chr1	111736243	111750237	+	ENSGALG00000049841.1	NM_205084.2	antisense	intergenic	upstream
ENSGALT00000092451	3.09287	0.560959	-2.46298	Chr6	15547599	15650285	-	ENSGALG00000054358.1	XM_015288295.1	antisense	intergenic	upstream
ENSGALT00000092455	0	1.12693	0	ChrZ	48384747	48419749	+	ENSGALG00000053733.1	XM_015280412.2	sense	intergenic	downstream
ENSGALT00000092458	34.1246	34.414	0.0121868	Chr2	149251093	149268630	-	ENSGALG00000049289.1	XM_423953.5	antisense	genic	intronic
ENSGALT00000092462	6.70904	2.26389	-1.5673	Chr3	45754039	45760095	+	ENSGALG00000051611.1	NM_204211.1	sense	intergenic	downstream
ENSGALT00000092468	3.55072	0.560959	-2.66215	Chr8	26051420	26053557	+	ENSGALG00000049636.1	NM_001130488.2	antisense	genic	intronic
ENSGALT00000092469	3.20499	2.25888	-0.504712	Chr1	1078034	1080772	+	ENSGALG00000049264.1	XM_025153013.1	antisense	intergenic	downstream
ENSGALT00000092476	10.6616	3.37077	-1.66127	Chr11	10164326	10252757	+	ENSGALG00000052771.1	NM_001031459.1	antisense	intergenic	downstream
ENSGALT00000092479	4.92429	7.30751	0.569463	Chr10	12285089	12292069	+	ENSGALG00000052708.1	XM_015292033.2	sense	intergenic	downstream
ENSGALT00000092486	0.401797	0	0	Chr3	100604810	100620591	-	ENSGALG00000054295.1	XM_419966.6	sense	intergenic	upstream
ENSGALT00000092491	0.859652	3.93172	2.19334	Chr5	13911752	13928462	-	ENSGALG00000053525.1	NM_204621.1	antisense	genic	intronic
ENSGALT00000092492	29.7236	33.7377	0.182756	Chr14	152130	154059	-	ENSGALG00000054141.1
ENSGALT00000092495	0	0	0	Chr1	2815069	2848845	+	ENSGALG00000048978.1	XM_015292450.2	sense	intergenic	downstream
ENSGALT00000092502	11.4652	0.560959	-4.35322	Chr18	4324333	4332568	+	ENSGALG00000052148.1	NM_205233.1	sense	intergenic	downstream
ENSGALT00000092503	3.8404	4.48767	0.224708	Chr20	4003531	4065487	+	ENSGALG00000053447.1	NM_205448.1	sense	genic	intronic
ENSGALT00000092504	0	0	0	Chr20	12570562	12596194	+	ENSGALG00000051448.1	XM_417506.6	antisense	genic	intronic
ENSGALT00000092508	68.3331	14.0791	-2.27903	Chr10	15144929	15148458	+	ENSGALG00000052950.1	NM_204537.1	antisense	intergenic	upstream
ENSGALT00000092515	4.92429	2.24885	-1.13073	Chr5	11141307	11306030	+	ENSGALG00000033055.3	XM_015286512.2	antisense	intergenic	downstream
ENSGALT00000092517	2.28928	1.13195	-1.01609	Chr3	12886917	12889275	-	ENSGALG00000047279.1	XM_025149443.1	sense	intergenic	downstream
ENSGALT00000092527	6.93327	21.502	1.63286	Chr31	2939367	2943591	+	ENSGALG00000047723.1	XM_025146047.1	sense	intergenic	downstream
ENSGALT00000092533	2.41078	0	0	Chr27	8059182	8063066	+	ENSGALG00000054749.1	XM_025144045.1	sense	intergenic	downstream
ENSGALT00000092535	4.00858	8.98035	1.16368	Chr1	65422008	65424085	+	ENSGALG00000048674.1	XM_416424.5	sense	genic	exonic
ENSGALT00000092539	72.398	32.095	-1.1736	Chr6	30192760	30196919	-	ENSGALG00000049806.1	XM_426541.5	sense	intergenic	upstream
ENSGALT00000092545	14.3338	0.565973	-4.66254	Chr12	14350227	14357058	-	ENSGALG00000051165.1	XM_025154739.1	sense	intergenic	downstream
ENSGALT00000092553	0	2.80479	0	Chr10	16195466	16220416	-	ENSGALG00000052187.1	NM_204421.1	antisense	intergenic	upstream
ENSGALT00000092556	24.9299	1.69792	-3.87604	Chr28	3535041	3536298	-	ENSGALG00000052514.1	XM_015300113.2	sense	genic	exonic
ENSGALT00000092565	77.9199	102.045	0.389142	Chr7	10434203	10435934	-	ENSGALG00000051837.1	XM_421916.6	sense	genic	intronic
ENSGALT00000092568	6.64359	9.02548	0.44204	Chr8	11515817	11529042	+	ENSGALG00000048191.1	XM_025153040.1	antisense	intergenic	upstream
ENSGALT00000092576	3.61617	1.13195	-1.67566	Chr2	14545039	14546504	-	ENSGALG00000052772.1	XM_025148331.1	antisense	intergenic	upstream
ENSGALT00000092578	0	2.26389	0	Chr9	23580459	23587462	-	ENSGALG00000048824.1	XM_025153389.1	sense	intergenic	upstream
ENSGALT00000092582	1.7193	1.13195	-0.603019	Chr3	97562337	97603448	+	ENSGALG00000047949.1	XM_015276091.2	sense	intergenic	downstream
ENSGALT00000092589	0	1.68288	0	ChrZ	70418207	70437345	+	ENSGALG00000048669.1	XM_025145027.1	antisense	intergenic	upstream
ENSGALT00000092592	2.86864	6.75156	1.23486	Chr9	17806115	17844731	+	ENSGALG00000052372.1	XM_001233102.5	antisense	genic	intronic
ENSGALT00000092595	1.37357	2.82987	1.04281	Chr8	1056572	1080630	-	ENSGALG00000052367.1
ENSGALT00000092598	1.20539	2.25386	0.9029	Chr12	7664816	7666493	+	ENSGALG00000048434.1	NM_001025441.2	antisense	intergenic	upstream
ENSGALT00000092601	200.953	273.464	0.444492	Chr13	18959613	18962297	+	ENSGALG00000047303.1	XM_025154903.1	sense	genic	exonic
ENSGALT00000092610	9.00771	3.39082	-1.40952	Chr2	60134235	60138923	+	ENSGALG00000048137.1	XM_025147646.1	antisense	intergenic	downstream
ENSGALT00000092613	0.457855	0	0	Chr1	798987	801506	-	ENSGALG00000054762.1	XM_025152984.1	antisense	intergenic	upstream
ENSGALT00000092615	0	3.96181	0	Chr3	44199298	44202154	-	ENSGALG00000051083.1	XM_025148481.1	sense	intergenic	downstream
ENSGALT00000092616	0	0.565973	0	Chr3	109965743	109968038	+	ENSGALG00000055097.1	XM_015285144.2	antisense	genic	intronic
ENSGALT00000092619	69.6696	15.2813	-2.18876	Chr2	104569564	104719148	-	ENSGALG00000049890.1	XM_015278002.2	sense	intergenic	upstream
ENSGALT00000092620	15.8755	13.5834	-0.224965	ChrZ	65302825	65310629	+	ENSGALG00000050492.1	XM_004949499.3	sense	intergenic	upstream
ENSGALT00000092622	2.98075	9.54131	1.67851	Chr1	147266104	147269414	-	ENSGALG00000051928.1	XM_015274774.2	sense	genic	intronic
ENSGALT00000092627	12.8199	0	0	Chr1	194058234	194070589	+	ENSGALG00000048893.1	XM_025146930.1	sense	genic	exonic
ENSGALT00000092629	3.55072	14.6401	2.04374	Chr20	13580532	13637021	+	ENSGALG00000051515.1	XM_015296330.2	antisense	intergenic	upstream
ENSGALT00000092630	0.859652	0	0	Chr1	127515943	127524655	-	ENSGALG00000050327.1	XM_025146617.1	sense	genic	exonic
ENSGALT00000092640	2.63501	0	0	Chr17	10187730	10193093	+	ENSGALG00000048722.1	NM_001030678.1	sense	intergenic	downstream
ENSGALT00000092644	38.6656	37.1486	-0.0577402	Chr1	55184224	55196969	-	ENSGALG00000055033.1	XM_001235000.4	antisense	intergenic	downstream
ENSGALT00000092645	6.58754	0	0	Chr4	11039214	11041210	-	ENSGALG00000053858.1	XM_015278315.2	antisense	intergenic	downstream
ENSGALT00000092648	0.91571	7.89855	3.10862	Chr2	143943173	143960140	+	ENSGALG00000049036.1
ENSGALT00000092650	1.26145	0	0	Chr3	76112538	76120765	+	ENSGALG00000046942.1	XM_015284636.2	sense	intergenic	upstream
ENSGALT00000092656	1.60719	0	0	ChrZ	19909387	19911478	+	ENSGALG00000047920.1	NM_001170528.1	antisense	intergenic	downstream
ENSGALT00000092661	0	1.68288	0	Chr1	149345860	149371037	+	ENSGALG00000053843.1	XM_025146762.1	antisense	genic	intronic
ENSGALT00000092668	0.91571	3.39584	1.89081	Chr3	23964374	23967559	+	ENSGALG00000053732.1	NM_001277587.1	antisense	intergenic	downstream
ENSGALT00000092673	32.265	16.924	-0.930895	Chr8	9109873	9116475	+	ENSGALG00000054728.1	XM_015290599.2	antisense	intergenic	upstream
ENSGALT00000092676	4.41977	8.46453	0.937459	Chr14	11987739	11993311	-	ENSGALG00000050135.1	XM_004945336.3	sense	genic	intronic
ENSGALT00000092677	47.412	0	0	Chr7	32454209	32462820	-	ENSGALG00000046916.1	XM_004943007.3	sense	intergenic	upstream
ENSGALT00000092679	2.74713	0.565973	-2.27912	Chr2	63334682	63342093	+	ENSGALG00000048995.1	XM_015275846.2	sense	intergenic	downstream
ENSGALT00000092690	2.28928	0	0	Chr9	2305881	2312253	+	ENSGALG00000050396.1	XM_025153338.1	antisense	intergenic	downstream
ENSGALT00000092692	3.66284	2.25386	-0.700563	Chr2	107040122	107045815	+	ENSGALG00000054826.1	XM_015282619.2	antisense	intergenic	downstream
ENSGALT00000092696	29.9569	33.828	0.175329	Chr3	86409440	86413534	+	ENSGALG00000051214.1	XM_025149087.1	sense	intergenic	downstream
ENSGALT00000092699	0	1.13195	0	Chr11	7696536	7708814	+	ENSGALG00000052729.1	NM_001005841.1	sense	intergenic	upstream
ENSGALT00000092701	11.5306	2.82987	-2.02666	Chr7	5567883	5602259	+	ENSGALG00000048518.1	XM_025152160.1	sense	genic	exonic
ENSGALT00000092703	0	7.85342	0	Chr3	16916708	16931014	-	ENSGALG00000052138.1	XM_004935285.3	sense	intergenic	upstream
ENSGALT00000092704	1.60719	3.3808	1.07282	ChrZ	16187616	16189126	-	ENSGALG00000053142.1	XM_015277567.1	sense	intergenic	downstream
ENSGALT00000092707	0.457855	1.13195	1.30584	Chr3	48375487	48385544	+	ENSGALG00000054553.1	XM_015284273.2	antisense	intergenic	upstream
ENSGALT00000092709	1.20539	4.48767	1.89647	Chr4	74235914	74252285	+	ENSGALG00000046053.2
ENSGALT00000092712	3.66284	2.26389	-0.694157	Chr10	14726102	14761110	+	ENSGALG00000050945.1	XM_413876.5	sense	intergenic	upstream
ENSGALT00000092713	15.2495	10.1524	-0.586939	Chr3	78321212	78328027	+	ENSGALG00000051332.1	XM_004940419.3	sense	intergenic	downstream
ENSGALT00000092722	0.803594	11.3195	3.8162	Chr15	9589351	9599451	+	ENSGALG00000041755.3	XM_025155676.1	sense	genic	exonic
ENSGALT00000092723	9.51223	1.12192	-3.08382	Chr8	25892707	26026837	+	ENSGALG00000049560.1	NM_001130488.2	antisense	intergenic	downstream
ENSGALT00000092729	16.9406	1.68288	-3.33149	Chr4	62323171	62329860	-	ENSGALG00000049661.1
ENSGALT00000092732	4.01797	0	0	Chr2	8478056	8479589	-	ENSGALG00000047183.1	XM_001233775.4	antisense	intergenic	upstream
ENSGALT00000092736	11.9885	14.0841	0.232425	Chr7	5018387	5021444	-	ENSGALG00000054647.1	XM_015289171.2	sense	intergenic	upstream
ENSGALT00000092740	39.7309	36.6328	-0.117127	Chr2	65970759	65993808	+	ENSGALG00000054353.1	XM_015276010.2	antisense	intergenic	upstream
ENSGALT00000092745	26.425	18.0159	-0.552634	Chr3	11903062	11921469	+	ENSGALG00000047062.1	NM_204376.2	antisense	intergenic	upstream
ENSGALT00000092746	9.39073	0	0	Chr17	3249975	3320721	+	ENSGALG00000047549.1	XM_025156099.1	sense	intergenic	upstream
ENSGALT00000092751	26.6304	8.43945	-1.65785	Chr4	10680208	10682082	+	ENSGALG00000051264.1	NM_001167703.1	antisense	genic	intronic
ENSGALT00000092752	2.41078	1.13195	-1.09069	Chr4	62572551	62762970	-	ENSGALG00000046859.1	XM_420681.5	antisense	intergenic	upstream
ENSGALT00000092760	0.803594	0	0	Chr4	60716505	60723189	-	ENSGALG00000051359.1	XM_427970.6	sense	intergenic	downstream
ENSGALT00000092762	0	0.560959	0	Chr21	5119463	5122193	-	ENSGALG00000047991.1	XM_025142589.1	sense	genic	exonic
ENSGALT00000092767	1.20539	0.560959	-1.10353	Chr12	18575555	18578849	-	ENSGALG00000051689.1	XM_025154518.1	sense	genic	exonic
ENSGALT00000092772	0.803594	0	0	Chr2	125240566	125242995	-	ENSGALG00000054092.1
ENSGALT00000092774	37.3389	33.838	-0.142035	Chr18	8081221	8175137	-	ENSGALG00000054794.1	XM_025141548.1	antisense	genic	intronic
ENSGALT00000092778	14.8571	18.0008	0.276911	Chr20	3913435	3930539	+	ENSGALG00000054382.1	XM_025142438.1	sense	genic	exonic
ENSGALT00000092793	0	0.565973	0	Chr2	43214078	43225695	-	ENSGALG00000052060.1	NM_001006369.1	antisense	intergenic	downstream
ENSGALT00000092801	14.6795	2.25888	-2.70013	Chr7	23404159	23408050	-	ENSGALG00000054355.1	XM_015289862.2	antisense	genic	intronic
ENSGALT00000092809	0.457855	0	0	Chr1	56602653	56620595	-	ENSGALG00000053347.1	XM_416342.6	sense	intergenic	downstream
ENSGALT00000092814	2.92469	2.24383	-0.38232	Chr6	32698518	32708507	-	ENSGALG00000054197.1	XM_421810.6	sense	intergenic	downstream
ENSGALT00000092815	1.31751	0	0	Chr6	7939213	7980786	-	ENSGALG00000053573.1	XM_015288136.2	sense	intergenic	upstream
ENSGALT00000092816	54.0835	24.9028	-1.11888	Chr2	49948946	49953880	-	ENSGALG00000050651.1	XM_025147582.1	sense	genic	exonic
ENSGALT00000092822	0	0	0	Chr1	23926940	23965360	+	ENSGALG00000047604.1	NM_204279.1	antisense	genic	intronic
ENSGALT00000092830	2.81258	0	0	Chr2	134578548	134643849	+	ENSGALG00000053771.1
ENSGALT00000092835	7.32568	0	0	Chr13	12666023	12702544	-	ENSGALG00000047972.1	XM_025154991.1	sense	intergenic	downstream
ENSGALT00000092838	0	6.74153	0	Chr2	9799762	9858013	-	ENSGALG00000053524.1	XM_004939164.3	antisense	intergenic	upstream
ENSGALT00000092843	0.803594	0.565973	-0.505732	Chr9	21019648	21024812	+	ENSGALG00000052663.1	XM_025153307.1	sense	intergenic	upstream
ENSGALT00000092851	2.92469	0.565973	-2.36948	Chr18	9220173	9222976	+	ENSGALG00000054738.1	XM_025141819.1	sense	genic	exonic
ENSGALT00000092852	19.9214	7.92363	-1.33009	Chr1	63949261	63953333	+	ENSGALG00000053831.1	XM_025141816.1	sense	genic	intronic
ENSGALT00000092856	15.371	40.6247	1.40215	Chr6	11887664	11894177	+	ENSGALG00000053934.1	XM_025151717.1	antisense	intergenic	downstream
ENSGALT00000092859	0	0	0	Chr18	8325238	8331429	+	ENSGALG00000052186.1
ENSGALT00000092860	9.40011	9.56137	0.024539	ChrZ	81694546	81705690	-	ENSGALG00000047872.1	XM_015280819.2	sense	intergenic	downstream
ENSGALT00000092861	19.5572	1.68288	-3.5387	Chr3	86556700	86570574	-	ENSGALG00000047076.1	NM_001012880.1	sense	intergenic	downstream
ENSGALT00000092871	0.401797	1.13195	1.49427	Chr31	2882746	2885075	-	ENSGALG00000052805.1	XM_025146047.1	antisense	intergenic	downstream
ENSGALT00000092872	33.8813	0	0	Chr4	30330397	30353219	-	ENSGALG00000054537.1	XM_025150481.1	sense	genic	intronic
ENSGALT00000092876	0.401797	2.82987	2.8162	Chr5	12295636	12313551	+	ENSGALG00000050417.1	XM_015286653.2	sense	intergenic	downstream
ENSGALT00000092877	0.803594	0	0	Chr2	29036361	29039287	+	ENSGALG00000047173.1	XM_015281417.2	antisense	genic	intronic
ENSGALT00000092880	4.13009	6.7315	0.704757	ChrZ	40827543	40828613	-	ENSGALG00000048204.1	NM_001271936.1	sense	intergenic	downstream
ENSGALT00000092887	4.58794	1.68288	-1.44692	Chr2	84110851	84158803	-	ENSGALG00000048825.1	XM_015282351.2	sense	intergenic	downstream
ENSGALT00000092889	0	0.565973	0	Chr2	63875975	63887253	-	ENSGALG00000053685.1
ENSGALT00000092903	2.1211	3.93674	0.892188	Chr9	11397851	11488257	+	ENSGALG00000052830.1
ENSGALT00000092910	2.06504	5.62463	1.44559	Chr19	2553164	2588870	-	ENSGALG00000054715.1
ENSGALT00000092918	214.11	228.246	0.0922416	Chr14	1094744	1099595	+	ENSGALG00000052117.1	XM_004945069.3	sense	genic	exonic
ENSGALT00000092925	2.1211	0	0	Chr2	19420130	19423584	-	ENSGALG00000053366.1	NM_001319010.1	sense	intergenic	downstream
ENSGALT00000092940	11.1661	3.37077	-1.72798	Chr4	25669499	25698236	+	ENSGALG00000050108.1	NM_204881.1	antisense	genic	intronic
ENSGALT00000092942	4.29826	7.33759	0.771554	Chr1	59684292	59690349	-	ENSGALG00000054134.1	XM_015287026.2	antisense	intergenic	upstream
ENSGALT00000092943	0.457855	1.69291	1.88654	Chr2	92298794	92320699	+	ENSGALG00000054118.1
ENSGALT00000092948	2.41078	2.80479	0.218394	Chr6	32561961	32565871	+	ENSGALG00000054053.1	XM_015288688.2	sense	intergenic	downstream
ENSGALT00000092950	23.5003	10.7535	-1.12787	Chr13	14680543	14692851	+	ENSGALG00000051878.1	NM_205095.1	sense	intergenic	downstream
ENSGALT00000092959	5.68121	6.73652	0.245804	Chr11	13549951	13555653	+	ENSGALG00000051778.1
ENSGALT00000092962	0.803594	1.13195	0.494268	Chr3	65586728	65628635	-	ENSGALG00000048352.1	XM_419780.6	antisense	intergenic	upstream
ENSGALT00000092963	245.328	132.888	-0.884506	Chr10	19701662	19703075	+	ENSGALG00000047206.1	XM_025153861.1	sense	genic	exonic
ENSGALT00000092968	0.803594	9.56638	3.57344	Chr4	81666986	81671802	-	ENSGALG00000049849.1	XM_004936303.3	sense	intergenic	upstream
ENSGALT00000092974	2.57896	7.32255	1.50556	Chr10	2191912	2200326	+	ENSGALG00000047824.1	NM_001030387.1	sense	genic	intronic
ENSGALT00000092976	19.1647	2.82987	-2.75965	Chr14	3642521	3644767	-	ENSGALG00000047636.1	XM_015294354.2	sense	genic	exonic
ENSGALT00000092977	2.28928	0	0	Chr9	18324650	18333864	-	ENSGALG00000054169.1
ENSGALT00000092979	3.95252	7.86345	0.992389	Chr9	6665028	6722317	-	ENSGALG00000054788.1	XM_025153621.1	sense	intergenic	downstream
ENSGALT00000092980	2.46684	3.37077	0.450413	Chr14	8799451	8802223	-	ENSGALG00000048720.1	XM_015294535.2	sense	intergenic	upstream
ENSGALT00000092985	0.457855	0	0	Chr5	51489589	51498605	-	ENSGALG00000047220.1	XM_004936391.3	antisense	intergenic	upstream
ENSGALT00000092988	0	1.13195	0	Chr13	2979245	2997277	-	ENSGALG00000054361.1
ENSGALT00000092992	0.457855	0.560959	0.293003	Chr1	89580212	89640271	+	ENSGALG00000047264.1	XM_416631.6	sense	intergenic	upstream
ENSGALT00000093000	4.53188	8.42942	0.895324	Chr10	17840439	17845480	+	ENSGALG00000053260.1	XM_025153852.1	sense	intergenic	downstream
ENSGALT00000093002	0	0	0	Chr3	8900638	9000079	+	ENSGALG00000049600.1	XM_025148917.1	sense	genic	exonic
ENSGALT00000093015	0	0	0	Chr13	15017032	15018963	+	ENSGALG00000047020.1	NM_001257371.2	sense	intergenic	upstream
ENSGALT00000093020	1.26145	1.69792	0.428687	Chr4	84269843	84275230	+	ENSGALG00000053429.1
ENSGALT00000093021	0	0.565973	0	Chr6	25933054	26001078	+	ENSGALG00000048364.1	XM_015288982.2	antisense	intergenic	downstream
ENSGALT00000093023	12.7827	3.9568	-1.69178	ChrZ	9447213	9448502	+	ENSGALG00000048029.1	NM_001302097.1	sense	intergenic	downstream
ENSGALT00000093026	0.91571	22.073	4.59124	Chr27	2116537	2119895	+	ENSGALG00000054529.1	XM_025143994.1	antisense	intergenic	upstream
ENSGALT00000093029	9.63374	2.82987	-1.76736	Chr2	54899276	54903174	+	ENSGALG00000044565.2	XM_025147601.1	sense	genic	intronic
ENSGALT00000093033	0.859652	1.12192	0.384141	Chr9	5465427	5473034	-	ENSGALG00000050793.1	XM_025153422.1	antisense	genic	intronic
ENSGALT00000093034	198.216	236.63	0.25556	Chr11	5089755	5096160	-	ENSGALG00000053471.1	XM_015292377.2	sense	genic	exonic
ENSGALT00000093035	6.12968	0	0	Chr6	31659135	31663468	-	ENSGALG00000049081.1	XM_004942329.3	antisense	intergenic	downstream
ENSGALT00000093036	91.571	1.13195	-6.33801	Chr4	67873289	67876023	+	ENSGALG00000053056.1	XM_001233939.4	sense	intergenic	downstream
ENSGALT00000093041	6.08301	14.5849	1.26162	ChrZ	27141988	27176133	-	ENSGALG00000053562.1	XM_424930.6	antisense	intergenic	downstream
ENSGALT00000093046	0	0.565973	0	Chr2	100805972	100810368	-	ENSGALG00000053290.1	XM_025147883.1	antisense	intergenic	downstream
ENSGALT00000093050	1.37357	0	0	Chr2	89495606	89499314	+	ENSGALG00000052462.1	XM_025147786.1	sense	genic	intronic
ENSGALT00000093052	1.83142	0	0	Chr10	13122670	13135098	-	ENSGALG00000053458.1	XM_025153842.1	antisense	intergenic	downstream
ENSGALT00000093053	10.0728	6.75658	-0.576102	Chr7	28750734	28757025	-	ENSGALG00000053168.1	XM_015289825.2	sense	intergenic	downstream
ENSGALT00000093056	0	1.13195	0	Chr4	28141468	28146089	-	ENSGALG00000051051.1	NM_204881.1	sense	genic	intronic
ENSGALT00000093057	2.46684	0.560959	-2.1367	Chr12	10654473	10658241	-	ENSGALG00000052886.1
ENSGALT00000093064	0.803594	1.68288	1.06639	Chr9	11163862	11175587	+	ENSGALG00000050525.1	XM_422591.5	sense	intergenic	downstream
ENSGALT00000093069	106.13	270.028	1.34728	Chr7	10425926	10454625	-	ENSGALG00000054347.1	XM_421916.6	sense	genic	intronic
ENSGALT00000093072	3.43861	1.69291	-1.02232	Chr3	79651891	79669373	+	ENSGALG00000054346.1	XM_015284633.1	antisense	intergenic	upstream
ENSGALT00000093078	0	1.13195	0	Chr1	86602028	86619689	+	ENSGALG00000051786.1	XM_025144158.1	sense	genic	exonic
ENSGALT00000093079	17.2773	1.12192	-3.94484	Chr9	7705930	7750116	-	ENSGALG00000047853.1	XM_015276814.2	sense	intergenic	downstream
ENSGALT00000093083	8.58713	7.32255	-0.22983	Chr33	5726990	5732571	-	ENSGALG00000050124.1	NM_205242.1	sense	genic	intronic
ENSGALT00000093084	0	0	0	Chr5	45626808	45635209	+	ENSGALG00000050733.1	XM_025150932.1	antisense	intergenic	upstream
ENSGALT00000093085	3.72829	1.69291	-1.13901	Chr4	69857282	69874621	+	ENSGALG00000051640.1	XM_015285684.2	antisense	genic	intronic
ENSGALT00000093087	6.93327	9.01545	0.378863	Chr4	12289242	12292023	+	ENSGALG00000048017.1	XM_015278585.2	antisense	genic	exonic
ENSGALT00000093091	2.00898	5.04863	1.32942	Chr4	55909288	55949092	-	ENSGALG00000048901.1
ENSGALT00000093093	1.20539	0	0	Chr10	8599368	8617941	+	ENSGALG00000049879.1	XM_413798.6	antisense	genic	intronic
ENSGALT00000093101	3.72829	2.24885	-0.729327	Chr5	57395601	57400755	+	ENSGALG00000052809.1
ENSGALT00000093104	1.7193	4.52779	1.39698	Chr11	17570375	17573969	-	ENSGALG00000047124.1	XM_015292553.2	sense	intergenic	downstream
ENSGALT00000093114	73.612	334.578	2.18433	Chr3	43131906	43137000	+	ENSGALG00000054544.1	XM_025149418.1	sense	genic	intronic
ENSGALT00000093117	1.20539	1.12693	-0.0971004	Chr6	16223658	16226182	-	ENSGALG00000054579.1	NM_001031227.1	antisense	genic	intronic
ENSGALT00000093119	2.1211	2.24383	0.0811529	Chr6	36252510	36253853	-	ENSGALG00000049489.1	XM_015288984.2	antisense	genic	exonic
ENSGALT00000093120	7.1669	10.7084	0.579317	Chr4	35348032	35350685	-	ENSGALG00000052335.1	XM_015276121.2	sense	intergenic	downstream
ENSGALT00000093121	4.00858	0	0	Chr1	843352	850988	-	ENSGALG00000054662.1	XM_025153462.1	antisense	intergenic	upstream
ENSGALT00000093124	0.803594	0	0	Chr4	4610610	4657105	+	ENSGALG00000052627.1	XM_420237.6	sense	intergenic	downstream
ENSGALT00000093125	1.77536	7.29246	2.03829	Chr13	11992595	11997026	-	ENSGALG00000051396.1	XM_015293898.2	sense	intergenic	downstream
ENSGALT00000093126	0.457855	0	0	Chr2	106110134	106112117	-	ENSGALG00000048745.1	XM_426083.6	antisense	intergenic	downstream
ENSGALT00000093131	1.60719	2.80479	0.803356	Chr2	26954047	27024003	+	ENSGALG00000050874.1
ENSGALT00000093133	2.06504	0	0	Chr1	44372769	44380665	+	ENSGALG00000054813.1	NM_205350.1	antisense	intergenic	downstream
ENSGALT00000093137	0	0.565973	0	Chr2	61767884	61780140	+	ENSGALG00000049787.1	XM_015275962.2	antisense	genic	intronic
ENSGALT00000093139	0	0.560959	0	Chr21	2786520	2789802	-	ENSGALG00000038138.3	XM_015296842.2	sense	intergenic	upstream
ENSGALT00000093142	1.7193	1.12693	-0.609424	Chr7	3620862	3636109	-	ENSGALG00000051220.1	XM_025152092.1	sense	intergenic	downstream
ENSGALT00000093146	21.5567	9.01545	-1.25767	Chr19	6761407	6765955	+	ENSGALG00000047735.1	XM_425408.5	antisense	genic	exonic
ENSGALT00000093147	0.457855	0	0	Chr4	16838988	16844986	+	ENSGALG00000053673.1	XM_015278637.2	sense	intergenic	upstream
ENSGALT00000093154	20.2953	186.48	3.19981	Chr2	149654707	149656211	-	ENSGALG00000051634.1	XM_025148237.1	sense	genic	exonic
ENSGALT00000093155	0	5.04863	0	Chr7	26861	31751	-	ENSGALG00000049494.1	XM_015289084.2	sense	intergenic	downstream
ENSGALT00000093157	7.97049	14.6501	0.878172	Chr30	1334710	1340409	+	ENSGALG00000054838.1	XM_025145714.1	sense	genic	exonic
ENSGALT00000093158	0	0.560959	0	Chr1	57896760	57940964	+	ENSGALG00000053607.1	XM_025156066.1	sense	genic	exonic
ENSGALT00000093160	0.803594	0	0	Chr4	52417148	52445850	-	ENSGALG00000051841.1	XM_015276389.2	sense	intergenic	downstream
ENSGALT00000093164	1.7193	0	0	Chr9	17104702	17223514	-	ENSGALG00000053529.1	XM_422774.5	antisense	intergenic	upstream
ENSGALT00000093168	1.7193	0	0	Chr12	16719027	16723024	-	ENSGALG00000047748.1	XM_015293233.2	sense	intergenic	upstream
ENSGALT00000093169	0	0	0	Chr3	72696489	72720675	+	ENSGALG00000050842.1	XM_015284676.2	sense	genic	exonic
ENSGALT00000093171	0.457855	0.560959	0.293003	Chr2	110069887	110079404	-	ENSGALG00000050073.1	XM_419201.6	antisense	intergenic	upstream
ENSGALT00000093178	2.81258	0	0	Chr8	15776345	15869752	+	ENSGALG00000050989.1
ENSGALT00000093179	0	0	0	Chr31	5893740	5910257	+	ENSGALG00000053461.1	XM_025146115.1	sense	genic	exonic
ENSGALT00000093181	0	0	0	Chr12	365252	373667	-	ENSGALG00000048842.1	XM_025154628.1	sense	intergenic	downstream
ENSGALT00000093184	0	2.24885	0	Chr22	1820498	1821427	-	ENSGALG00000049643.1	XM_428882.5	antisense	intergenic	upstream
ENSGALT00000093189	16.3801	14.6702	-0.159055	Chr15	12255602	12326864	+	ENSGALG00000054380.1
ENSGALT00000093192	1.37357	0	0	Chr8	30204184	30210819	+	ENSGALG00000047931.1	XM_025153167.1	sense	intergenic	downstream
ENSGALT00000093199	1.66325	0.565973	-1.5552	Chr6	32437415	32443708	+	ENSGALG00000052620.1	XM_025151644.1	sense	intergenic	upstream
ENSGALT00000093207	1.20539	0	0	Chr2	28587291	28590156	+	ENSGALG00000048032.1	XM_025147189.1	antisense	genic	exonic
ENSGALT00000093215	4.18614	2.82485	-0.567447	Chr18	2356417	2358286	+	ENSGALG00000050140.1	NM_001277071.1	sense	intergenic	downstream
ENSGALT00000093216	2385.69	2041.51	-0.224775	Chr3	1020488	1024868	-	ENSGALG00000053251.1	NM_001033941.1	sense	intergenic	upstream
ENSGALT00000093219	24.2945	28.1081	0.210357	Chr9	6806824	6888773	-	ENSGALG00000051045.1	XM_025153621.1	sense	intergenic	upstream
ENSGALT00000093222	4.46644	2.25386	-0.986724	Chr1	80983113	80998839	+	ENSGALG00000053632.1	XM_001233531.5	antisense	intergenic	upstream
ENSGALT00000093225	1.31751	3.37077	1.35527	Chr3	52571888	52581451	-	ENSGALG00000041830.3	XM_419709.6	antisense	intergenic	downstream
ENSGALT00000093226	0.457855	0.565973	0.305843	Chr4	74109006	74125645	+	ENSGALG00000052783.1	XM_015285696.2	sense	intergenic	downstream
ENSGALT00000093229	16.2773	7.89354	-1.04412	Chr9	21531016	21543284	-	ENSGALG00000030029.3
ENSGALT00000093231	757.832	530.229	-0.515262	Chr1	84266207	84285646	-	ENSGALG00000049761.1	XM_015295985.2	sense	intergenic	downstream
ENSGALT00000093239	3.20499	1.13195	-1.50151	Chr3	11471136	11493953	-	ENSGALG00000054201.1	XM_004940211.3	antisense	intergenic	upstream
ENSGALT00000093240	0.457855	7.92363	4.1132	Chr15	10045623	10051229	-	ENSGALG00000048256.1	XM_025155573.1	sense	genic	exonic
ENSGALT00000093241	23.7806	16.8288	-0.498855	Chr30	1526027	1530175	+	ENSGALG00000049500.1	XM_025145819.1	sense	intergenic	downstream
ENSGALT00000093243	0	0	0	Chr5	3286571	3298422	+	ENSGALG00000049059.1	NM_001302192.1	antisense	intergenic	upstream
ENSGALT00000093247	30.639	39.3523	0.36108	Chr11	4103131	4112276	+	ENSGALG00000052915.1	XM_025154323.1	antisense	intergenic	downstream
ENSGALT00000093250	0.859652	0.565973	-0.603019	Chr1	177937909	177945031	-	ENSGALG00000051393.1	XM_004938783.3	sense	intergenic	downstream
ENSGALT00000093252	0.91571	0	0	Chr31	5716963	5718362	-	ENSGALG00000049463.1	XM_025146035.1	antisense	intergenic	downstream
ENSGALT00000093258	11.5773	1.68288	-2.78229	Chr5	42991112	43002389	-	ENSGALG00000050106.1	XM_421304.6	sense	intergenic	downstream
ENSGALT00000093262	0.803594	0	0	Chr1	95571074	95576552	-	ENSGALG00000054389.1
ENSGALT00000093265	142.16	121.694	-0.224261	Chr1	170739676	170754009	+	ENSGALG00000052226.1	XM_015276248.2	sense	genic	exonic
ENSGALT00000093268	0.803594	2.26389	1.49427	Chr1	142652472	142655032	+	ENSGALG00000049808.1	NM_204824.1	sense	intergenic	downstream
ENSGALT00000093272	2.06504	21.502	3.38023	Chr10	16848745	16900084	-	ENSGALG00000050885.1	XM_025154040.1	sense	genic	exonic
ENSGALT00000093273	134.564	80.0122	-0.749997	Chr7	10477567	10489336	-	ENSGALG00000052017.1	XM_421916.6	sense	genic	intronic
ENSGALT00000093276	3.14893	7.32255	1.21749	Chr9	20788884	20792423	+	ENSGALG00000052998.1	XM_015291668.2	sense	intergenic	downstream
ENSGALT00000093277	0	0	0	Chr13	3754104	3766513	+	ENSGALG00000051782.1
ENSGALT00000093278	0.859652	0.565973	-0.603019	Chr14	11144288	11169386	-	ENSGALG00000050968.1	XM_004945338.3	sense	intergenic	downstream
ENSGALT00000093279	10.484	5.62964	-0.897073	Chr28	1835496	1837864	+	ENSGALG00000049825.1	NM_001030934.1	sense	genic	exonic
ENSGALT00000093281	2.28928	0	0	Chr1	73091840	73094839	-	ENSGALG00000050869.1	XM_417236.6	antisense	intergenic	downstream
ENSGALT00000093282	1.83142	0	0	Chr9	11163862	11279869	+	ENSGALG00000050525.1	XM_422591.5	sense	intergenic	downstream
ENSGALT00000093286	0.457855	0	0	Chr22	1973542	1981871	-	ENSGALG00000053354.1	XM_025142886.1	sense	intergenic	upstream
ENSGALT00000093289	1.83142	3.36575	0.877965	Chr3	38378504	38392984	+	ENSGALG00000053696.1	XM_015284408.2	sense	intergenic	upstream
ENSGALT00000093290	0.401797	0	0	Chr1	37933532	37937670	+	ENSGALG00000039582.3	NM_001030744.2	antisense	intergenic	upstream
ENSGALT00000093293	0	1.69792	0	Chr1	111170277	111179934	-	ENSGALG00000047387.1	XM_025154800.1	sense	intergenic	downstream
ENSGALT00000093296	128.415	38.8917	-1.72328	Chr6	32561274	32566220	+	ENSGALG00000054053.1	XM_015288689.2	sense	intergenic	downstream
ENSGALT00000093308	2.81258	1.13195	-1.31309	Chr11	17033536	17035622	+	ENSGALG00000048367.1	XM_025154321.1	sense	intergenic	upstream
ENSGALT00000093325	0.859652	0	0	Chr3	41471498	41492669	+	ENSGALG00000050646.1	XM_015284051.2	sense	intergenic	downstream
ENSGALT00000093339	0.401797	0	0	Chr7	30205040	30222492	-	ENSGALG00000055018.1	XM_015289924.2	antisense	intergenic	upstream
ENSGALT00000093346	9.45617	1.13195	-3.06245	Chr5	30926731	30934550	-	ENSGALG00000049428.1	XM_421211.6	sense	intergenic	upstream
ENSGALT00000093347	0	0	0	Chr3	65469698	65479633	-	ENSGALG00000051434.1
ENSGALT00000093349	4.75612	0	0	Chr12	18125377	18165165	+	ENSGALG00000046892.1	XM_025154515.1	sense	intergenic	upstream
ENSGALT00000093354	0.457855	0	0	Chr33	5227971	5237891	+	ENSGALG00000049436.1	XM_424505.6	antisense	genic	intronic
ENSGALT00000093358	639.424	2588.23	2.01712	Chr27	7255745	7258459	-	ENSGALG00000049052.1	XM_015299659.2	sense	genic	exonic
ENSGALT00000093360	7.1669	3.94175	-0.862511	Chr11	10008386	10016682	+	ENSGALG00000054527.1	XM_414133.6	antisense	genic	exonic
ENSGALT00000093372	5.32609	2.82987	-0.912342	Chr8	2144286	2151485	-	ENSGALG00000048748.1	XM_025153138.1	antisense	intergenic	downstream
ENSGALT00000093373	256.839	44.6768	-2.52327	Chr24	2763124	2766424	-	ENSGALG00000053433.1	XM_015298070.2	sense	genic	exonic
ENSGALT00000093375	1.60719	3.36575	1.06639	Chr1	85555509	85571141	+	ENSGALG00000048346.1	XM_004938241.3	antisense	intergenic	upstream
ENSGALT00000093390	0	0	0	Chr5	49685842	49698579	+	ENSGALG00000050298.1	NM_001109785.1	antisense	intergenic	upstream
ENSGALT00000093394	0	0	0	Chr18	1836647	1887466	-	ENSGALG00000053097.1	XM_015295125.2	sense	intergenic	upstream
ENSGALT00000093397	0	0.560959	0	Chr12	2425022	2429895	-	ENSGALG00000053787.1	XM_015292908.2	antisense	genic	intronic
ENSGALT00000093399	0	0	0	Chr9	21229906	21270979	-	ENSGALG00000053177.1	XM_025153434.1	antisense	genic	exonic
ENSGALT00000093401	71.4353	59.1564	-0.272104	Chr6	20260797	20271940	-	ENSGALG00000050495.1	XM_025152022.1	sense	genic	exonic
ENSGALT00000093402	13.6329	19.1528	0.490462	ChrZ	79817046	79833838	-	ENSGALG00000050850.1	XM_424420.6	antisense	intergenic	upstream
ENSGALT00000093405	0	0.560959	0	Chr1	115083856	115092206	+	ENSGALG00000049720.1	XM_416785.6	sense	intergenic	downstream
ENSGALT00000093406	8.14805	5.63967	-0.530844	Chr7	19222583	19291150	-	ENSGALG00000049151.1	XM_025152636.1	sense	intergenic	upstream
ENSGALT00000093410	0	2.26389	0	Chr1	120036596	120040150	+	ENSGALG00000052409.1
ENSGALT00000093414	0	0	0	Chr5	45488384	45489994	+	ENSGALG00000046991.1	XM_015287567.2	antisense	genic	intronic
ENSGALT00000093426	3.66284	6.20565	0.760618	Chr2	61438985	61452882	+	ENSGALG00000047189.1	NM_001012561.1	sense	intergenic	upstream
ENSGALT00000093429	5.32609	0	0	Chr1	154076014	154157778	-	ENSGALG00000043611.3	XM_015275119.2	antisense	intergenic	downstream
ENSGALT00000093431	0	0.565973	0	Chr10	12942710	12945509	+	ENSGALG00000047530.1	XM_015292042.2	antisense	genic	exonic
ENSGALT00000093432	8.13867	28.7192	1.81915	Chr1	141308682	141314186	-	ENSGALG00000050382.1	XM_025146729.1	antisense	intergenic	downstream
ENSGALT00000093436	0	9.5363	0	Chr12	3880132	3908348	+	ENSGALG00000044083.2	XM_025154671.1	sense	genic	exonic
ENSGALT00000093439	0.457855	0.560959	0.293003	ChrZ	48389669	48391394	+	ENSGALG00000053733.1	XM_015280412.2	sense	intergenic	downstream
ENSGALT00000093440	1.26145	0	0	Chr5	31427653	31430514	-	ENSGALG00000037493.3	XM_025150561.1	antisense	intergenic	upstream
ENSGALT00000093443	0	1.12192	0	Chr19	3833105	3894357	-	ENSGALG00000050718.1	XM_415754.5	antisense	genic	exonic
ENSGALT00000093447	0.457855	1.12192	1.293	Chr11	13663568	13710674	+	ENSGALG00000053131.1	XM_015292518.2	antisense	intergenic	downstream
ENSGALT00000093448	0.803594	0	0	Chr4	73468294	73474609	-	ENSGALG00000049595.1	XM_015285705.2	sense	intergenic	downstream
ENSGALT00000093451	14.3711	11.2844	-0.348843	Chr15	12342391	12379581	+	ENSGALG00000054315.1
ENSGALT00000093452	0	0	0	Chr2	130607808	130614011	-	ENSGALG00000049656.1	XM_025147749.1	antisense	genic	intronic
ENSGALT00000093454	424.705	634.602	0.57939	Chr12	3680836	3685843	-	ENSGALG00000051491.1	XM_015293487.2	sense	genic	exonic
ENSGALT00000093456	9.45617	5.08874	-0.893947	ChrZ	26982769	27004378	-	ENSGALG00000049334.1	XM_003642989.4	sense	genic	intronic
ENSGALT00000093457	0	0	0	Chr1	56830319	56831331	+	ENSGALG00000052544.1	XM_015287450.2	sense	genic	exonic
ENSGALT00000093459	1.37357	4.48767	1.70804	Chr3	57416110	57417759	-	ENSGALG00000055059.1	XM_003641039.4	sense	intergenic	upstream
ENSGALT00000093461	0	50.3716	0	ChrZ	76953546	77087569	-	ENSGALG00000053316.1	XM_025145049.1	antisense	genic	intronic
ENSGALT00000093469	0	0.565973	0	Chr5	29890542	30014722	+	ENSGALG00000049391.1	NM_001199453.1	antisense	intergenic	upstream
ENSGALT00000093470	0.91571	0.560959	-0.706997	Chr2	24345826	24349053	+	ENSGALG00000052254.1	NM_001085439.1	antisense	intergenic	upstream
ENSGALT00000093471	0	0	0	Chr1	61860031	61863138	+	ENSGALG00000053936.1	XM_015286311.2	antisense	genic	exonic
ENSGALT00000093472	4.06464	7.90357	0.959377	Chr31	2935469	2939845	+	ENSGALG00000047649.1	XM_025146047.1	sense	intergenic	downstream
ENSGALT00000093477	1.60719	3.96181	1.30162	Chr5	12374098	12388203	-	ENSGALG00000054203.1	NM_204383.1	antisense	genic	intronic
ENSGALT00000093487	13.932	8.43945	-0.723181	Chr11	10262661	10283611	-	ENSGALG00000053385.1	NM_001031459.1	sense	intergenic	downstream
ENSGALT00000093490	3.72829	0	0	Chr1	91885789	91887262	-	ENSGALG00000050181.1
ENSGALT00000093492	2.28928	1.12192	-1.02893	Chr9	7265839	7296645	+	ENSGALG00000051542.1
ENSGALT00000093494	0	0	0	Chr8	8579941	8586410	-	ENSGALG00000049277.1	XM_015290559.2	sense	intergenic	downstream
ENSGALT00000093496	0.401797	0	0	Chr1	62524243	62536003	+	ENSGALG00000048668.1	NM_204629.2	antisense	intergenic	upstream
ENSGALT00000093497	0	1.12192	0	Chr14	12009759	12054134	+	ENSGALG00000050384.1	XM_025155189.1	antisense	genic	exonic
ENSGALT00000093502	1.26145	0	0	Chr2	127418553	127433600	+	ENSGALG00000049542.1	XM_015282959.2	antisense	genic	exonic
ENSGALT00000093506	3.09287	2.81984	-0.133334	Chr2	72509534	72514465	+	ENSGALG00000054747.1	XM_025147685.1	sense	intergenic	upstream
ENSGALT00000093508	4.81217	5.62964	0.226355	Chr17	1721319	1730944	-	ENSGALG00000053486.1	XM_015279300.2	sense	intergenic	downstream
ENSGALT00000093509	4.01797	0	0	Chr5	33964441	33975792	-	ENSGALG00000047311.1	XM_015287356.2	sense	intergenic	downstream
ENSGALT00000093510	4.46644	8.98035	1.00765	Chr4	24804766	24816001	-	ENSGALG00000047153.1	NM_204881.1	sense	intergenic	downstream
ENSGALT00000093511	2.69107	2.80479	0.0597128	Chr5	42991115	42998511	-	ENSGALG00000050106.1	XM_421304.6	sense	intergenic	downstream
ENSGALT00000093516	16.3334	19.6987	0.270279	Chr4	14241155	14246622	+	ENSGALG00000050162.1	XM_025149777.1	antisense	genic	exonic
ENSGALT00000093519	2.1211	3.36575	0.666115	Chr1	32986473	32990805	-	ENSGALG00000055064.1	XM_001234988.5	sense	genic	intronic
ENSGALT00000093524	0	0.560959	0	Chr1	157273138	157296470	+	ENSGALG00000048554.1	XM_025146779.1	sense	intergenic	downstream
ENSGALT00000093526	0	0.560959	0	Chr3	13304071	13316017	-	ENSGALG00000047444.1	XM_025148918.1	sense	intergenic	upstream
ENSGALT00000093534	0.401797	0	0	Chr8	15211727	15215632	-	ENSGALG00000051232.1	XM_015290665.2	antisense	intergenic	downstream
ENSGALT00000093535	0.457855	0	0	Chr3	101473038	101495325	-	ENSGALG00000048753.1	NM_001031092.1	sense	intergenic	upstream
ENSGALT00000093536	0.91571	1.68288	0.877965	Chr2	30950236	30952987	-	ENSGALG00000049224.1	NM_001012857.1	antisense	intergenic	upstream
ENSGALT00000093538	12.3621	0	0	Chr1	77118008	77123662	+	ENSGALG00000050062.1	XM_416490.6	antisense	intergenic	downstream
ENSGALT00000093543	21.7716	14.6551	-0.571041	Chr12	17180448	17200531	+	ENSGALG00000054399.1	XM_414432.6	antisense	intergenic	upstream
ENSGALT00000093545	13.3432	6.22571	-1.0998	Chr9	11548253	11562781	+	ENSGALG00000046680.1	XM_422695.6	antisense	intergenic	downstream
ENSGALT00000093546	0.91571	0	0	Chr2	21744161	21748877	-	ENSGALG00000053519.1	XM_418646.6	antisense	intergenic	upstream
ENSGALT00000093549	4.18614	0	0	Chr2	69324155	69341060	+	ENSGALG00000051923.1	XM_025147082.1	antisense	genic	intronic
ENSGALT00000093550	2.17716	3.39584	0.641321	Chr18	3725658	3756387	+	ENSGALG00000054039.1	XM_015295144.2	sense	genic	exonic
ENSGALT00000093556	40.31	24.1814	-0.737242	Chr1	140926653	140938345	+	ENSGALG00000046786.1
ENSGALT00000093559	20.1083	3.96181	-2.34356	Chr27	8058802	8066741	+	ENSGALG00000054749.1	XM_025144049.1	sense	intergenic	downstream
ENSGALT00000093567	0.803594	0.560959	-0.518572	Chr8	324630	327378	+	ENSGALG00000053821.1	XM_025153160.1	sense	intergenic	downstream
ENSGALT00000093568	0.401797	0	0	Chr10	13587648	13588659	+	ENSGALG00000047039.1	XM_025154103.1	sense	genic	exonic
ENSGALT00000093572	0	2.82987	0	Chr3	93855845	93879280	+	ENSGALG00000047097.1	XM_025148811.1	sense	intergenic	downstream
ENSGALT00000093576	4.46644	3.92671	-0.185803	Chr2	43539217	43545035	-	ENSGALG00000048965.1	XM_004939465.3	sense	genic	exonic
ENSGALT00000093585	30.639	37.289	0.283382	Chr4	13814827	13822119	+	ENSGALG00000049549.1	NM_001006436.1	antisense	intergenic	upstream
ENSGALT00000093596	109.307	11.3195	-3.27151	Chr28	4378300	4383568	+	ENSGALG00000052626.1	XM_025144451.1	sense	genic	intronic
ENSGALT00000093601	14.9598	15.777	0.076734	Chr1	28526491	28528956	-	ENSGALG00000051116.1	NM_001030735.1	sense	intergenic	downstream
ENSGALT00000093604	18.2115	6.75156	-1.43155	Chr1	107560852	107564125	-	ENSGALG00000051017.1	XM_015299305.2	sense	intergenic	upstream
ENSGALT00000093606	0	0.560959	0	Chr16	2779772	2782485	+	ENSGALG00000052838.1	XM_025155793.1	sense	intergenic	upstream
ENSGALT00000093608	1.37357	0.565973	-1.27912	Chr2	98912324	98919087	-	ENSGALG00000051245.1	XM_015282551.2	sense	intergenic	downstream
ENSGALT00000093610	2.1211	0	0	Chr6	14915136	14916923	+	ENSGALG00000048055.1
ENSGALT00000093612	12.8387	2.25386	-2.51003	Chr13	7129385	7253156	-	ENSGALG00000048734.1
ENSGALT00000093616	8.24139	37.5943	2.18955	Chr5	51685810	51689178	+	ENSGALG00000042588.3	XM_004936398.3	sense	genic	intronic
ENSGALT00000093617	15.8849	24.3017	0.613402	Chr20	11588452	11608859	+	ENSGALG00000053536.1	XM_015296540.2	sense	genic	exonic
ENSGALT00000093624	2.5229	0	0	Chr2	85248788	85273405	+	ENSGALG00000047971.1	XM_025147773.1	sense	genic	intronic
ENSGALT00000093626	49.8692	31.0132	-0.685267	Chr8	158537	163057	-	ENSGALG00000047113.1	XM_025153244.1	antisense	intergenic	upstream
ENSGALT00000093629	14.7262	2.81482	-2.38727	Chr3	66083803	66086788	-	ENSGALG00000055087.1	XM_015284579.2	antisense	genic	exonic
ENSGALT00000093631	1.20539	0	0	Chr7	30205130	30222364	-	ENSGALG00000055018.1	XM_015289924.2	antisense	intergenic	upstream
ENSGALT00000093637	1.66325	0	0	ChrZ	58567321	58573327	-	ENSGALG00000050984.1	XM_025144860.1	sense	genic	exonic
ENSGALT00000093644	4.93368	2.80479	-0.81477	Chr6	31406313	31422054	+	ENSGALG00000050735.1	XM_025151904.1	sense	intergenic	upstream
ENSGALT00000093646	0	1.13195	0	Chr6	12892980	12899451	-	ENSGALG00000054850.1	XM_025151907.1	sense	intergenic	upstream
ENSGALT00000093651	6.29786	2.24383	-1.48889	Chr4	60529283	60532769	-	ENSGALG00000051807.1	XM_420665.6	antisense	intergenic	upstream
ENSGALT00000093653	202.831	311.485	0.618881	Chr6	1028705	1030144	+	ENSGALG00000043392.3	XM_015301561.2	antisense	intergenic	upstream
ENSGALT00000093656	0	0	0	Chr2	57949071	57959298	+	ENSGALG00000052561.1	XM_025147643.1	antisense	intergenic	upstream
ENSGALT00000093657	8.94226	23.0595	1.36665	Chr5	17620212	17734942	+	ENSGALG00000051988.1	NM_204621.1	sense	genic	intronic
ENSGALT00000093658	1.7193	0	0	Chr5	44147847	44159031	-	ENSGALG00000054918.1	XM_025150778.1	sense	intergenic	downstream
ENSGALT00000093662	2.5229	1.68288	-0.584153	Chr13	7479350	7607150	+	ENSGALG00000050328.1	XM_414493.6	antisense	intergenic	upstream
ENSGALT00000093665	3.32649	1.68288	-0.983073	Chr3	24570879	24575830	+	ENSGALG00000050665.1
ENSGALT00000093667	7.85837	1.12693	-2.80183	Chr7	2364825	2381585	+	ENSGALG00000048355.1	XM_015289331.2	sense	intergenic	upstream
ENSGALT00000093668	4.06464	0	0	Chr4	6505289	6508330	+	ENSGALG00000048578.1	XM_004940702.3	antisense	intergenic	downstream
ENSGALT00000093669	0	1.68288	0	Chr8	20147165	20151283	+	ENSGALG00000046679.1	XM_015291308.2	sense	intergenic	upstream
ENSGALT00000093679	0	0	0	Chr2	102879625	102885704	-	ENSGALG00000054453.1	XM_025147894.1	antisense	genic	exonic
ENSGALT00000093685	0.803594	0	0	Chr4	22161712	22166114	-	ENSGALG00000050541.1	XM_420387.6	antisense	genic	intronic
ENSGALT00000093686	12.1566	6.21568	-0.96776	Chr2	30125345	30137220	+	ENSGALG00000052719.1	XM_418707.6	sense	intergenic	downstream
ENSGALT00000093691	0	0	0	Chr24	2768766	2773290	-	ENSGALG00000052370.1	XM_025143348.1	antisense	intergenic	upstream
ENSGALT00000093697	2.57896	0	0	Chr7	33484469	33549626	+	ENSGALG00000053972.1	XM_025152246.1	antisense	intergenic	upstream
ENSGALT00000093704	0	0	0	Chr1	48313235	48322868	-	ENSGALG00000054955.1	NM_001277370.1	antisense	intergenic	upstream
ENSGALT00000093708	8.99832	17.4399	0.954662	Chr15	12226317	12238799	+	ENSGALG00000050682.1
ENSGALT00000093715	2.86864	1.13195	-1.34156	Chr25	539407	542751	-	ENSGALG00000046893.1	XM_025143435.1	antisense	intergenic	downstream
ENSGALT00000093717	22.8276	33.247	0.542446	Chr2	32367990	32392116	-	ENSGALG00000047686.1	XM_004939360.3	sense	intergenic	downstream
ENSGALT00000093724	6.59692	0	0	Chr17	1701681	1715881	-	ENSGALG00000050526.1	XM_015279301.2	sense	intergenic	downstream
ENSGALT00000093729	0	1.13195	0	Chr4	87993501	87996815	-	ENSGALG00000053812.1
ENSGALT00000093734	11.4091	0.565973	-4.33331	Chr13	11187966	11198766	+	ENSGALG00000054745.1	XM_025154972.1	sense	genic	exonic
ENSGALT00000093741	0.401797	0	0	ChrZ	73412980	73425182	+	ENSGALG00000045887.2	XM_015280587.2	antisense	intergenic	downstream
ENSGALT00000093747	10.2692	6.20565	-0.726664	Chr8	21586299	21610010	+	ENSGALG00000052332.1	NM_205463.2	antisense	genic	intronic
ENSGALT00000093749	0.803594	1.69792	1.07923	Chr1	89410974	89419402	+	ENSGALG00000053253.1	XM_416630.6	sense	intergenic	upstream
ENSGALT00000093751	5.50365	0	0	Chr12	12391461	12409596	+	ENSGALG00000050643.1	XM_015293305.2	antisense	intergenic	upstream
ENSGALT00000093752	0.457855	0.560959	0.293003	Chr6	22575507	22579715	+	ENSGALG00000054451.1	XM_025151896.1	antisense	intergenic	downstream
ENSGALT00000093766	0	1.68288	0	Chr6	26598442	26600995	+	ENSGALG00000054525.1	XM_421751.6	antisense	intergenic	downstream
ENSGALT00000093767	2.28928	0.560959	-2.02893	Chr5	50573203	50581514	-	ENSGALG00000047693.1	NM_001031211.1	sense	intergenic	downstream
ENSGALT00000093771	2.1211	4.4977	1.08437	Chr1	185079008	185103463	+	ENSGALG00000054300.1	XM_015279875.2	antisense	genic	intronic
ENSGALT00000093772	8.24139	0	0	Chr1	86823283	86852994	+	ENSGALG00000046736.1
ENSGALT00000093781	65.726	23.7458	-1.46879	Chr3	96592673	96665034	+	ENSGALG00000046878.1	XM_015276026.2	sense	intergenic	upstream
ENSGALT00000093790	178.724	174.013	-0.0385341	Chr2	40677931	40722683	-	ENSGALG00000050387.1	XM_015281779.2	sense	intergenic	upstream
ENSGALT00000093796	1.37357	0	0	Chr3	88704387	88850280	+	ENSGALG00000051685.1	XM_025148462.1	antisense	intergenic	upstream
ENSGALT00000093797	21.6034	40.725	0.914655	ChrZ	24744085	24750849	+	ENSGALG00000051862.1	XM_423823.6	antisense	intergenic	upstream
ENSGALT00000093798	22.7061	7.88351	-1.52617	Chr6	30736218	30746251	-	ENSGALG00000051840.1	NM_001031238.1	sense	intergenic	downstream
ENSGALT00000093804	2.98075	0	0	Chr11	11008676	11039441	+	ENSGALG00000046841.1	XM_001232878.5	antisense	genic	exonic
ENSGALT00000093811	0.457855	0	0	Chr21	1922084	1925218	+	ENSGALG00000046973.1	XM_025142638.1	sense	intergenic	downstream
ENSGALT00000093814	0	3.39584	0	Chr5	17652934	17663853	-	ENSGALG00000049329.1	NM_204621.1	antisense	genic	intronic
ENSGALT00000093821	0.457855	0	0	Chr18	8086496	8094626	+	ENSGALG00000033297.3	XM_025141670.1	sense	intergenic	upstream
ENSGALT00000093824	0	0	0	Chr3	61568542	61730072	-	ENSGALG00000052831.1
ENSGALT00000093828	2.23322	2.81482	0.33392	ChrZ	14789218	14798082	-	ENSGALG00000049954.1	XM_424786.6	antisense	intergenic	upstream
ENSGALT00000093830	12.2033	3.3808	-1.85184	Chr6	4137406	4144458	-	ENSGALG00000049078.1	XM_015288041.2	sense	intergenic	downstream
ENSGALT00000093833	0.457855	0	0	Chr3	2484038	2490534	-	ENSGALG00000038727.3	XM_025148490.1	antisense	intergenic	upstream
ENSGALT00000093834	0	0	0	Chr33	7813699	7821294	-	ENSGALG00000049987.1	NM_205242.1	sense	genic	intronic
ENSGALT00000093845	0	0	0	Chr25	2481999	2483598	+	ENSGALG00000051467.1	XM_015298464.2	sense	genic	exonic
ENSGALT00000093848	22.5846	29.3353	0.377302	Chr5	11917525	11928839	+	ENSGALG00000051449.1	XM_025151076.1	antisense	genic	exonic
ENSGALT00000093849	0	1.13195	0	Chr1	58104123	58228008	-	ENSGALG00000050311.1	NM_204886.2	antisense	genic	intronic
ENSGALT00000093852	491.608	510.416	0.054163	Chr2	110996238	110998586	+	ENSGALG00000049819.1	XM_025147963.1	sense	intergenic	downstream
ENSGALT00000093864	0.91571	1.13195	0.305843	Chr7	24057938	24064585	+	ENSGALG00000052517.1	NM_001004407.1	antisense	intergenic	upstream
ENSGALT00000093866	10.2131	1.68789	-2.59713	Chr13	11992600	11997082	-	ENSGALG00000051396.1	XM_015293898.2	sense	intergenic	downstream
ENSGALT00000093868	3.21437	1.12192	-1.51857	Chr9	24122594	24123428	-	ENSGALG00000037374.3	XM_025153656.1	antisense	intergenic	upstream
ENSGALT00000093871	48.4208	23.1949	-1.06182	Chr6	28200278	28202801	+	ENSGALG00000047626.1	XM_025151470.1	sense	intergenic	downstream
ENSGALT00000093872	2.28928	0	0	Chr9	8004133	8027205	-	ENSGALG00000055073.1	XM_025153298.1	sense	intergenic	downstream
ENSGALT00000093882	7.68081	2.82485	-1.44308	ChrZ	67518943	67540224	+	ENSGALG00000053419.1	XM_004949530.3	antisense	intergenic	upstream
ENSGALT00000093889	0	3.37077	0	Chr4	32347965	32351640	+	ENSGALG00000030689.3	NM_204881.1	antisense	genic	intronic
ENSGALT00000093890	1.37357	0	0	Chr1	195989647	195994964	-	ENSGALG00000048559.1	XM_001233003.5	sense	genic	exonic
ENSGALT00000093893	25.6962	9.01044	-1.51189	Chr24	3873943	3876500	-	ENSGALG00000051524.1	XM_025143169.1	sense	genic	intronic
ENSGALT00000093895	11.297	5.04863	-1.16197	Chr3	6377671	6461906	+	ENSGALG00000051441.1
ENSGALT00000093899	11.9136	5.61962	-1.08407	Chr4	30061954	30069858	-	ENSGALG00000050512.1	NM_204881.1	sense	genic	intronic
ENSGALT00000093908	19.3796	23.7659	0.294353	Chr1	11119074	11130181	-	ENSGALG00000052297.1	XM_015300792.2	antisense	intergenic	upstream
ENSGALT00000093913	0.803594	1.13195	0.494268	Chr4	49270232	49270918	+	ENSGALG00000053080.1	NM_204556.1	antisense	genic	intronic
ENSGALT00000093914	4.18614	9.0305	1.10918	Chr2	16691986	16699693	-	ENSGALG00000053155.1	NM_001257299.1	sense	intergenic	upstream
ENSGALT00000093915	0.803594	0	0	Chr1	106225066	106239819	+	ENSGALG00000047769.1	XM_416702.6	antisense	intergenic	upstream
ENSGALT00000093924	6.40997	2.82987	-1.17958	Chr3	4123542	4130696	+	ENSGALG00000042483.3	XM_004940160.3	sense	genic	exonic
ENSGALT00000093927	0	0.560959	0	Chr7	36736220	36737135	+	ENSGALG00000050536.1	XM_025152682.1	sense	genic	exonic
ENSGALT00000093932	1.83142	1.12192	-0.706997	Chr3	50067566	50071329	-	ENSGALG00000049322.1	XM_003640960.4	antisense	intergenic	upstream
ENSGALT00000093934	28.3031	81.3641	1.52343	Chr18	5446460	5570374	+	ENSGALG00000051709.1	XM_415645.5	sense	intergenic	upstream
ENSGALT00000093938	6.13907	3.96181	-0.631859	Chr12	15520573	15537565	-	ENSGALG00000048357.1	XM_015293255.2	antisense	genic	exonic
ENSGALT00000093940	0	0.560959	0	Chr3	28189819	28258083	+	ENSGALG00000052339.1	XM_004935375.3	sense	intergenic	upstream
ENSGALT00000093949	6.29786	6.79168	0.108908	Chr13	16248576	16251610	+	ENSGALG00000039105.3	NM_001167685.1	sense	intergenic	upstream
ENSGALT00000093951	2.81258	2.26389	-0.313087	Chr6	12803778	12806665	+	ENSGALG00000049469.1	XM_025151724.1	antisense	intergenic	upstream
ENSGALT00000093953	0	8.97534	0	Chr3	93524620	93556797	-	ENSGALG00000052495.1	XM_025148770.1	sense	genic	exonic
ENSGALT00000093965	19.6878	5.6146	-1.81004	Chr6	8784278	8820270	+	ENSGALG00000050680.1	XM_025151524.1	sense	genic	exonic
ENSGALT00000093970	0.401797	0.560959	0.481428	ChrZ	44998885	45012190	+	ENSGALG00000046881.1	NM_204689.1	sense	intergenic	downstream
ENSGALT00000093974	0.91571	0	0	Chr1	182046624	182052630	-	ENSGALG00000054910.1	NM_001167761.1	antisense	intergenic	upstream
ENSGALT00000093977	12.5024	3.39082	-1.88249	Chr9	6142153	6144753	-	ENSGALG00000047876.1	XM_025153448.1	sense	intergenic	upstream
ENSGALT00000093978	23.6778	37.7848	0.674268	Chr4	18094540	18098672	+	ENSGALG00000046723.1	XM_015278303.2	sense	intergenic	downstream
ENSGALT00000093979	1.77536	2.80479	0.659781	Chr11	11628190	11716363	+	ENSGALG00000051793.1	XM_015292499.2	antisense	intergenic	upstream
ENSGALT00000093991	0	0	0	Chr3	93377536	93386763	-	ENSGALG00000047951.1	XM_004940510.2	sense	intergenic	upstream
ENSGALT00000094002	3.43861	2.25386	-0.609424	Chr3	71085903	71090554	+	ENSGALG00000053011.1	XM_004940356.3	sense	intergenic	downstream
ENSGALT00000094006	0	0	0	ChrZ	27174712	27176169	-	ENSGALG00000053562.1	XM_424930.6	antisense	intergenic	downstream
ENSGALT00000094011	0	0	0	Chr6	26494977	26519471	-	ENSGALG00000050507.1	XM_025151801.1	sense	genic	exonic
ENSGALT00000094012	91.2819	46.2293	-0.981522	Chr1	134852382	134865578	+	ENSGALG00000053709.1	XM_416912.6	antisense	intergenic	upstream
ENSGALT00000094013	7.84898	12.9823	0.725966	Chr3	60302370	60304183	-	ENSGALG00000051906.1	NM_001277834.1	sense	intergenic	downstream
ENSGALT00000094014	0.91571	0	0	Chr4	33481168	33516482	+	ENSGALG00000048313.1	NM_204881.1	antisense	genic	intronic
ENSGALT00000094016	0	0	0	Chr2	88628914	88647893	+	ENSGALG00000051532.1	XM_015282401.2	sense	genic	intronic
ENSGALT00000094017	6.25119	6.1906	-0.01405	Chr17	6631552	6634561	-	ENSGALG00000054409.1	XM_025141392.1	antisense	intergenic	downstream
ENSGALT00000094019	0.803594	1.12192	0.481428	Chr4	20932491	20938579	+	ENSGALG00000048101.1	XM_015285286.2	antisense	intergenic	upstream
ENSGALT00000094020	1.26145	3.3808	1.42228	Chr7	4947656	4960050	-	ENSGALG00000048801.1	XM_015289171.2	sense	intergenic	downstream
ENSGALT00000094023	0	0	0	Chr4	70753336	70766267	+	ENSGALG00000054267.1
ENSGALT00000094025	41.3851	14.6601	-1.49721	Chr24	1186173	1189268	-	ENSGALG00000049586.1	XM_025143330.1	sense	genic	exonic
ENSGALT00000094026	0.803594	0	0	Chr2	30437302	30461872	+	ENSGALG00000046860.1	XM_025147437.1	sense	genic	exonic
ENSGALT00000094030	564.512	1119.79	0.988151	Chr1	252277	256482	-	ENSGALG00000049873.1	XM_025152807.1	sense	genic	exonic
ENSGALT00000094034	0	10.6833	0	Chr11	5996943	6014559	-	ENSGALG00000053740.1	NM_204707.1	antisense	intergenic	downstream
ENSGALT00000094043	0	0.565973	0	Chr3	52289242	52304273	+	ENSGALG00000050754.1	XM_004935672.3	sense	genic	exonic
ENSGALT00000094053	1.7193	0	0	Chr4	61287695	61298143	+	ENSGALG00000051772.1	XM_025149682.1	sense	intergenic	upstream
ENSGALT00000094059	4.41977	0	0	Chr1	72864622	72867590	-	ENSGALG00000049576.1	XM_015292434.2	antisense	intergenic	upstream
ENSGALT00000094060	9.27861	15.2211	0.714092	Chr5	17218808	17222574	+	ENSGALG00000030338.3	XM_015286845.2	antisense	genic	exonic
ENSGALT00000094065	4.70006	1.12192	-2.06671	Chr2	68980478	68997987	-	ENSGALG00000047889.1	XM_015282158.2	sense	intergenic	upstream
ENSGALT00000094067	2.28928	0.565973	-2.01609	Chr1	106936316	106939687	+	ENSGALG00000029644.3	XM_416717.6	antisense	intergenic	upstream
ENSGALT00000094070	9.68979	6.18559	-0.647555	Chr8	27077094	27092163	-	ENSGALG00000050671.1	XM_422553.5	sense	intergenic	upstream
ENSGALT00000094074	1.77536	0.560959	-1.66215	Chr11	5410675	5460776	+	ENSGALG00000048380.1	NM_001277137.1	sense	intergenic	downstream
ENSGALT00000094076	11.7082	2.26389	-2.37064	Chr1	36685887	36688603	+	ENSGALG00000047615.1	XM_025147087.1	sense	genic	exonic
ENSGALT00000094078	7.68081	21.3315	1.47365	Chr6	20959599	20965593	+	ENSGALG00000050700.1	XM_015288868.2	antisense	intergenic	downstream
ENSGALT00000094084	0	0.565973	0	Chr8	3547121	3675196	-	ENSGALG00000054398.1
ENSGALT00000094089	8.59652	31.0132	1.85106	Chr2	142737347	142739711	+	ENSGALG00000055045.1
ENSGALT00000094094	0.91571	8.97534	3.293	Chr31	2608	7784	-	ENSGALG00000052845.1	XM_025145972.1	antisense	intergenic	upstream
ENSGALT00000094096	24.5936	3.92671	-2.64689	Chr7	30835298	30836603	+	ENSGALG00000049931.1	XM_025152316.1	sense	genic	intronic
ENSGALT00000094105	9.64312	1.69792	-2.50573	Chr10	9831495	9952232	+	ENSGALG00000048482.1	XM_025154035.1	sense	genic	exonic
ENSGALT00000094126	10.2598	26.9611	1.39388	Chr4	55887048	55888402	-	ENSGALG00000052292.1
ENSGALT00000094131	6.75571	0	0	Chr10	14386797	14389240	-	ENSGALG00000053174.1	XM_025154074.1	sense	genic	exonic
ENSGALT00000094133	40.0952	19.7138	-1.02422	Chr2	108666500	108682507	+	ENSGALG00000049972.1	XM_419197.5	sense	intergenic	upstream
ENSGALT00000094137	16.5016	17.3897	0.0756316	Chr11	10630758	10633286	-	ENSGALG00000047692.1	XM_015292473.2	antisense	genic	intronic
ENSGALT00000094140	49.9347	54.0326	0.113787	Chr1	71095001	71103367	+	ENSGALG00000047503.1
ENSGALT00000094148	5.38215	10.1374	0.91343	Chr2	110415355	110418349	+	ENSGALG00000050006.1	NM_001006388.1	sense	intergenic	downstream
ENSGALT00000094150	51.1585	46.1541	-0.148518	Chr18	2935694	2973865	-	ENSGALG00000050670.1
ENSGALT00000094162	1.26145	1.13195	-0.156276	Chr18	2464042	2532700	-	ENSGALG00000054626.1	XM_015295253.2	sense	intergenic	downstream
ENSGALT00000094179	0	2.82485	0	Chr13	13255413	13265272	-	ENSGALG00000049934.1	XM_015293756.2	sense	intergenic	upstream
ENSGALT00000094181	3.32649	0	0	Chr3	24657315	24662494	+	ENSGALG00000049553.1	XM_025148856.1	antisense	intergenic	downstream
ENSGALT00000094192	2.00898	0	0	Chr3	74714279	74715797	+	ENSGALG00000047541.1
ENSGALT00000094202	40.6652	16.3681	-1.31291	Chr4	52929091	52936531	+	ENSGALG00000049864.1	XM_015276388.2	sense	intergenic	downstream
ENSGALT00000094211	6.86783	20.7605	1.59591	Chr2	82993425	83012215	-	ENSGALG00000051176.1	XM_015282359.2	antisense	intergenic	upstream
ENSGALT00000094215	5.39153	10.6983	0.988618	Chr3	106728131	106732949	+	ENSGALG00000048174.1	XM_015285246.2	antisense	intergenic	downstream
ENSGALT00000094217	8.8862	0	0	Chr7	3036834	3044942	+	ENSGALG00000051596.1	XM_015289115.2	antisense	intergenic	downstream
ENSGALT00000094219	9.33467	0	0	Chr2	132961489	132996027	+	ENSGALG00000048052.1
ENSGALT00000094220	10.5494	5.63466	-0.904767	Chr4	72310408	72316148	+	ENSGALG00000052100.1
ENSGALT00000094222	9.50284	2.25386	-2.07596	Chr2	70908734	70926395	-	ENSGALG00000051770.1
ENSGALT00000094225	0.401797	0.565973	0.494268	Chr6	17342118	17345983	-	ENSGALG00000051380.1	XM_015288522.2	sense	genic	exonic
ENSGALT00000094226	6.59692	0.565973	-3.54299	Chr5	41642462	41895495	+	ENSGALG00000052618.1
ENSGALT00000094230	5.27942	0.565973	-3.22157	Chr7	35641682	35645611	+	ENSGALG00000049983.1	XM_015290205.2	sense	intergenic	upstream
ENSGALT00000094231	1.37357	1.69291	0.301575	Chr31	4130726	4131974	+	ENSGALG00000052107.1	XM_025146064.1	antisense	intergenic	downstream
ENSGALT00000094233	2.74713	0	0	Chr1	151110201	151117393	+	ENSGALG00000051217.1
ENSGALT00000094234	6.83055	0	0	Chr10	15567002	15571561	+	ENSGALG00000047560.1	XM_004943863.3	sense	intergenic	downstream
ENSGALT00000094236	5.22336	3.38581	-0.625477	Chr4	13577487	13579442	-	ENSGALG00000054265.1	XM_015278154.2	antisense	intergenic	downstream
ENSGALT00000094244	3.66284	0	0	Chr4	70377288	70379683	+	ENSGALG00000048131.1	XM_426346.6	sense	intergenic	downstream
ENSGALT00000094250	6.82116	1.12693	-2.59762	Chr2	8845961	8851183	+	ENSGALG00000054693.1	XM_025148315.1	antisense	intergenic	downstream
ENSGALT00000094254	6.08301	2.26389	-1.42598	Chr15	2764514	2767787	+	ENSGALG00000051282.1	XM_415088.5	sense	genic	exonic
ENSGALT00000094256	0.803594	3.36575	2.06639	Chr6	29069096	29075752	+	ENSGALG00000053759.1	XM_025151795.1	sense	intergenic	upstream
ENSGALT00000094260	0	1.69792	0	Chr1	36213709	36216217	-	ENSGALG00000046732.1	NM_001199650.1	sense	intergenic	downstream
ENSGALT00000094275	0	0	0	Chr24	3214084	3384537	+	ENSGALG00000055112.1	XM_015298175.2	antisense	genic	intronic
ENSGALT00000094289	0.803594	0	0	Chr3	43058468	43074308	+	ENSGALG00000053666.1	XM_015284045.2	sense	intergenic	downstream
ENSGALT00000094293	5.49426	0	0	Chr1	137154846	137158275	-	ENSGALG00000052777.1	XM_015277829.2	sense	intergenic	upstream
ENSGALT00000094296	18.6133	4.50773	-2.04586	Chr3	71085196	71090519	+	ENSGALG00000053011.1	XM_004940356.3	sense	intergenic	downstream
ENSGALT00000094298	1.7193	4.4977	1.38736	Chr2	51084808	51103813	-	ENSGALG00000052235.1	XM_429784.5	antisense	intergenic	upstream
ENSGALT00000094303	51.7846	19.208	-1.43082	Chr2	69850235	69855187	-	ENSGALG00000051386.1
ENSGALT00000094306	44.6646	38.9418	-0.197812	Chr13	3117993	3120353	+	ENSGALG00000049111.1	XM_015293624.2	sense	genic	exonic
ENSGALT00000094311	167.062	39.3273	-2.08679	Chr9	13852162	13855980	-	ENSGALG00000033767.3	XM_015291402.2	sense	intergenic	upstream
ENSGALT00000094314	0.457855	0	0	Chr12	17389651	17464280	-	ENSGALG00000055128.1	XM_015293225.2	sense	intergenic	upstream
ENSGALT00000094319	1.83142	0	0	Chr4	44006725	44027276	+	ENSGALG00000050217.1	XM_015276536.2	sense	genic	exonic
ENSGALT00000094325	6.82116	7.86846	0.206065	Chr11	3979661	4021740	+	ENSGALG00000051024.1
ENSGALT00000094328	3.43861	2.26389	-0.603019	Chr13	11759634	11767332	-	ENSGALG00000047523.1
ENSGALT00000094337	3.8404	3.95178	0.0412455	Chr5	2875936	2880923	-	ENSGALG00000048506.1	XM_015286181.2	antisense	intergenic	upstream
ENSGALT00000094338	39.1704	3.36575	-3.54076	Chr1	78502707	78549946	-	ENSGALG00000052801.1	XM_025143152.1	antisense	genic	intronic
ENSGALT00000094344	0	18.066	0	Chr1	144091273	144096976	-	ENSGALG00000050355.1	NM_001319027.1	antisense	intergenic	upstream
ENSGALT00000094345	1.37357	0.560959	-1.29196	Chr5	54121202	54149274	-	ENSGALG00000040063.3	XM_025151357.1	sense	genic	exonic
ENSGALT00000094346	11.5306	25.9947	1.17275	Chr4	64225054	64230630	+	ENSGALG00000046696.1	XM_015285552.2	sense	intergenic	downstream
ENSGALT00000094347	1.31751	0.565973	-1.21901	Chr2	149612027	149619406	+	ENSGALG00000051544.1	XM_025147761.1	antisense	intergenic	downstream
ENSGALT00000094349	0.457855	0	0	Chr25	3468985	3475259	-	ENSGALG00000047898.1	XM_025143505.1	sense	genic	exonic
ENSGALT00000094360	1.7193	0	0	Chr1	188346884	188351593	+	ENSGALG00000050093.1
ENSGALT00000094363	0	0.560959	0	Chr18	2256405	2259657	-	ENSGALG00000048243.1	NM_001030699.1	antisense	intergenic	downstream
ENSGALT00000094376	0	1.68288	0	Chr7	3580506	3594632	-	ENSGALG00000052079.1	XM_025152134.1	sense	intergenic	upstream
ENSGALT00000094379	3.67223	0	0	Chr10	13343269	13367232	-	ENSGALG00000055108.1	XM_015292047.2	antisense	intergenic	upstream
ENSGALT00000094381	11.8576	2.26389	-2.38893	Chr31	2899978	2920463	+	ENSGALG00000047865.1	XM_025146047.1	sense	intergenic	downstream
ENSGALT00000094383	0	3.92671	0	Chr6	20926423	20928282	+	ENSGALG00000047582.1	XM_025151912.1	antisense	genic	exonic
ENSGALT00000094388	0.401797	0	0	Chr3	40934194	40936578	-	ENSGALG00000054953.1	XM_025148541.1	antisense	intergenic	downstream
ENSGALT00000094390	3.49467	1.13195	-1.62635	Chr3	42670559	42672540	+	ENSGALG00000048371.1	XM_025149054.1	sense	genic	exonic
ENSGALT00000094392	3.61617	0.560959	-2.6885	Chr31	4815505	4821377	+	ENSGALG00000052173.1	XM_025145897.1	sense	intergenic	upstream
ENSGALT00000094394	21.8464	6.21568	-1.81341	Chr6	27962214	27975134	+	ENSGALG00000046948.1	XM_015288703.2	sense	intergenic	downstream
ENSGALT00000094395	0.401797	0	0	Chr5	55564438	55576397	+	ENSGALG00000047505.1	XM_004936471.3	sense	intergenic	upstream
ENSGALT00000094398	4.18614	0	0	Chr2	34448356	34451909	+	ENSGALG00000048739.1	NM_204218.1	antisense	intergenic	upstream
ENSGALT00000094401	36.965	48.5132	0.392217	ChrZ	65636777	65644038	+	ENSGALG00000050697.1	XM_025145025.1	antisense	intergenic	upstream
ENSGALT00000094404	2.46684	1.69792	-0.538895	Chr6	27320452	27337830	-	ENSGALG00000052216.1
ENSGALT00000094406	8.24139	0	0	Chr12	1411368	1414057	-	ENSGALG00000053816.1	NM_001030590.1	sense	genic	intronic
ENSGALT00000094407	18.4918	8.47957	-1.12482	Chr4	74537823	74553452	+	ENSGALG00000054975.1	XM_025149477.1	sense	intergenic	upstream
ENSGALT00000094408	0.803594	5.09376	2.66419	Chr4	84952411	84961592	+	ENSGALG00000051891.1	XM_015286023.2	sense	intergenic	downstream
ENSGALT00000094409	4.18614	8.47455	1.01752	Chr8	516467	529352	-	ENSGALG00000051720.1	XM_025152788.1	sense	genic	exonic
ENSGALT00000094411	0	1.13195	0	Chr1	96723232	96727312	+	ENSGALG00000053960.1	XM_015298415.2	sense	intergenic	downstream
ENSGALT00000094420	4.57855	0	0	Chr8	3417544	3422181	-	ENSGALG00000046994.1
ENSGALT00000094424	2138.53	1726.28	-0.308956	Chr3	76862835	76869945	+	ENSGALG00000052055.1	XM_015284623.2	sense	intergenic	upstream
ENSGALT00000094427	15.1934	11.2743	-0.430407	Chr32	714524	716221	+	ENSGALG00000053923.1	XM_025144465.1	sense	genic	exonic
ENSGALT00000094428	13.9881	3.38581	-2.04662	Chr2	27744656	27785666	-	ENSGALG00000053853.1	XM_004939325.3	sense	intergenic	upstream
ENSGALT00000094431	3.03681	3.38581	0.156944	Chr4	68097519	68102065	+	ENSGALG00000047193.1	XM_025150281.1	antisense	intergenic	upstream
ENSGALT00000094433	495.216	490.742	-0.0130924	Chr3	67963097	67964370	+	ENSGALG00000054515.1	NM_001318441.1	sense	intergenic	downstream
ENSGALT00000094437	0	1.69792	0	Chr4	11577631	11588990	+	ENSGALG00000047609.1	NM_001012699.1	sense	intergenic	upstream
ENSGALT00000094441	0	0	0	Chr9	12955797	12959297	+	ENSGALG00000053622.1	XM_015291599.2	sense	intergenic	downstream
ENSGALT00000094464	0.401797	0	0	Chr4	26394000	26411139	-	ENSGALG00000050306.1	NM_204881.1	sense	genic	intronic
ENSGALT00000094466	2.98075	7.85843	1.39857	Chr7	15948243	15990152	+	ENSGALG00000053082.1
ENSGALT00000094468	0	1.68288	0	Chr5	33893856	33901873	-	ENSGALG00000050612.1
ENSGALT00000094470	9.288	0	0	Chr24	2741796	2747444	-	ENSGALG00000047962.1	XM_015298066.2	sense	intergenic	downstream
ENSGALT00000094471	6.01756	3.9568	-0.604846	Chr1	66223437	66326656	-	ENSGALG00000047201.1	XM_025148952.1	antisense	intergenic	downstream
ENSGALT00000094473	0.457855	2.25888	2.30264	ChrZ	1399820	1402357	-	ENSGALG00000053502.1	XM_004949017.3	antisense	genic	intronic
ENSGALT00000094474	3.21437	1.12693	-1.51214	Chr1	105099392	105119091	-	ENSGALG00000047095.1
ENSGALT00000094475	0.859652	2.24383	1.38414	Chr6	8180710	8249226	-	ENSGALG00000048540.1
ENSGALT00000094478	0	0	0	ChrZ	24317845	24324764	+	ENSGALG00000051828.1	XM_015277651.1	sense	intergenic	downstream
ENSGALT00000094483	30.0503	96.1646	1.67813	Chr20	1448500	1449360	-	ENSGALG00000051810.1	NM_205448.1	antisense	genic	intronic
ENSGALT00000094491	1.66325	2.80479	0.753893	Chr11	19687367	19695669	+	ENSGALG00000054901.1	XM_025154339.1	sense	genic	exonic
ENSGALT00000094492	0.457855	0.565973	0.305843	Chr3	71626485	71643352	+	ENSGALG00000052916.1	XM_025149050.1	sense	intergenic	upstream
ENSGALT00000094494	3.67223	3.3808	-0.119294	Chr14	1885292	1994495	+	ENSGALG00000046755.1	XM_015294314.1	sense	intergenic	downstream
ENSGALT00000094496	0.457855	1.12192	1.293	Chr1	94104102	94108687	+	ENSGALG00000053150.1	XM_004938336.3	antisense	intergenic	upstream
ENSGALT00000094500	8.41896	2.82987	-1.57291	Chr1	1017506	1019124	+	ENSGALG00000050519.1	XM_025153792.1	sense	genic	intronic
ENSGALT00000094501	0	1.69792	0	Chr4	73590489	73604883	+	ENSGALG00000047934.1	NM_001257316.1	sense	intergenic	downstream
ENSGALT00000094504	0.859652	0	0	Chr6	35612512	35621233	-	ENSGALG00000048727.1	XM_421827.6	sense	intergenic	upstream
ENSGALT00000094505	5.84	6.77664	0.214601	Chr6	13048969	13052540	-	ENSGALG00000051874.1	XM_421599.6	antisense	genic	intronic
ENSGALT00000094506	21.3419	10.7084	-0.994951	Chr9	17759774	17762159	+	ENSGALG00000053291.1	XM_004943460.3	antisense	intergenic	downstream
ENSGALT00000094510	12.4369	11.8654	-0.0678716	Chr20	4465792	4476974	+	ENSGALG00000049815.1	NM_205448.1	sense	genic	intronic
ENSGALT00000094521	0.803594	1.12192	0.481428	Chr6	11037089	11070831	+	ENSGALG00000054090.1	XM_025151899.1	sense	intergenic	downstream
ENSGALT00000094536	3.66284	4.52779	0.305843	Chr1	131201667	131208748	-	ENSGALG00000054219.1	XM_004938451.3	antisense	intergenic	upstream
ENSGALT00000094537	4.92429	0.565973	-3.12111	Chr6	27260350	27264401	+	ENSGALG00000051688.1	XM_004942276.2	sense	intergenic	downstream
ENSGALT00000094538	0.803594	0	0	Chr1	90094187	90189549	+	ENSGALG00000054268.1	XM_004938306.3	sense	intergenic	downstream
ENSGALT00000094544	14.8477	26.3951	0.830032	Chr33	6533011	6537019	-	ENSGALG00000047410.1	NM_205242.1	sense	genic	intronic
ENSGALT00000094547	0.803594	0	0	ChrZ	41130623	41169880	-	ENSGALG00000047499.1	XM_004949223.3	sense	intergenic	upstream
ENSGALT00000094552	11.7548	2.25386	-2.38278	Chr8	17254575	17256453	-	ENSGALG00000051265.1	XM_422380.6	antisense	intergenic	downstream
ENSGALT00000094553	4.70006	7.31753	0.638679	Chr5	35944609	35989689	-	ENSGALG00000050170.1	XM_025151225.1	sense	genic	exonic
ENSGALT00000094556	1.66325	0	0	Chr1	83197690	83202023	-	ENSGALG00000051369.1	XM_025152293.1	antisense	intergenic	upstream
ENSGALT00000094563	0	0	0	Chr27	103876	110524	+	ENSGALG00000050844.1
ENSGALT00000094566	2.28928	0	0	Chr13	3721192	3726293	+	ENSGALG00000048423.1	XM_015293592.2	sense	intergenic	downstream
ENSGALT00000094567	0	0	0	Chr11	12998492	13013539	+	ENSGALG00000054188.1	XM_015292513.2	sense	intergenic	downstream
ENSGALT00000094568	0	0	0	Chr3	30526045	30532169	-	ENSGALG00000048851.1	XM_025149280.1	antisense	genic	exonic
ENSGALT00000094571	12.9602	14.605	0.17237	Chr12	2315597	2321366	+	ENSGALG00000049719.1	XM_025154560.1	sense	genic	exonic
ENSGALT00000094573	5.03641	7.86345	0.642767	Chr6	29888975	29898733	-	ENSGALG00000050437.1	XM_025151747.1	sense	genic	exonic
ENSGALT00000094574	0.91571	0	0	Chr3	26139672	26148303	-	ENSGALG00000051818.1	XM_025149162.1	sense	intergenic	downstream
ENSGALT00000094583	4.86823	2.80479	-0.795504	Chr2	57948011	57959967	+	ENSGALG00000052561.1	XM_025147643.1	antisense	intergenic	upstream
ENSGALT00000094588	0.803594	1.12192	0.481428	Chr9	11550199	11565212	+	ENSGALG00000046680.1	XM_004943310.3	antisense	intergenic	downstream
ENSGALT00000094589	9.24133	21.3916	1.21088	Chr5	13984353	13989894	-	ENSGALG00000051551.1	NM_204621.1	antisense	genic	intronic
ENSGALT00000094592	0	0.560959	0	Chr2	83455906	83471191	+	ENSGALG00000051475.1	XM_015282354.2	sense	intergenic	downstream
ENSGALT00000094596	0	0	0	Chr6	12758522	12761251	+	ENSGALG00000047381.1	XM_025151724.1	antisense	intergenic	upstream
ENSGALT00000094597	0.91571	0	0	Chr11	4408695	4545109	-	ENSGALG00000049098.1	XM_015292372.2	antisense	intergenic	upstream
ENSGALT00000094602	10.8858	3.94677	-1.4637	Chr3	78241646	78248674	+	ENSGALG00000052247.1	XM_419865.6	sense	intergenic	upstream
ENSGALT00000094603	392.02	528.231	0.430241	Chr1	101863522	101884852	+	ENSGALG00000048133.1
ENSGALT00000094616	6.01756	1.12192	-2.42321	Chr2	66818448	66849607	-	ENSGALG00000048066.1	XM_025147267.1	sense	genic	exonic
ENSGALT00000094619	0	0	0	Chr3	42010324	42017346	-	ENSGALG00000052698.1	XM_015284364.2	antisense	intergenic	downstream
ENSGALT00000094620	2.98075	0.565973	-2.39687	Chr1	93307212	93317553	+	ENSGALG00000049467.1	XM_015296339.2	antisense	intergenic	upstream
ENSGALT00000094627	6.02695	0.565973	-3.41262	Chr4	28141187	28145297	-	ENSGALG00000051051.1	NM_204881.1	sense	genic	intronic
ENSGALT00000094635	1.37357	1.68288	0.293003	Chr1	34499107	34508716	+	ENSGALG00000049353.1	XM_001235092.4	antisense	intergenic	upstream
ENSGALT00000094638	1.31751	2.25888	0.777796	Chr5	7394063	7420605	-	ENSGALG00000055121.1	XM_015286417.2	antisense	intergenic	upstream
ENSGALT00000094641	4.13009	3.95178	-0.0636676	Chr31	6028268	6029937	-	ENSGALG00000054105.1	XM_025146043.1	sense	intergenic	upstream
ENSGALT00000094648	1.37357	0	0	Chr6	34828034	34871766	-	ENSGALG00000055130.1	XM_025152043.1	antisense	intergenic	upstream
ENSGALT00000094649	9.1571	9.62155	0.0713773	Chr9	17756368	17761814	+	ENSGALG00000053291.1	XM_423190.6	sense	intergenic	downstream
ENSGALT00000094651	0.91571	2.81984	1.62265	Chr6	8677876	8689303	+	ENSGALG00000053086.1	NM_001199533.1	antisense	genic	intronic
ENSGALT00000094655	0.457855	1.69291	1.88654	Chr2	92298887	92320733	+	ENSGALG00000054814.1
ENSGALT00000094656	2.74713	0	0	Chr2	109435532	109446413	-	ENSGALG00000047942.1	XM_015282593.2	sense	intergenic	downstream
ENSGALT00000094657	19.1926	14.6702	-0.387667	Chr1	61860009	61863769	+	ENSGALG00000053936.1	XM_015286341.2	antisense	genic	exonic
ENSGALT00000094664	2.28928	5.05866	1.14386	Chr1	91883298	91887451	-	ENSGALG00000050181.1
ENSGALT00000094666	2.41078	0	0	Chr4	86400752	86406993	+	ENSGALG00000052113.1
ENSGALT00000094668	0	0.565973	0	Chr11	11008676	11038924	+	ENSGALG00000053098.1	XM_015292451.2	antisense	genic	exonic
ENSGALT00000094673	2.5229	0	0	Chr4	53848099	53850181	-	ENSGALG00000050529.1	XM_004941217.3	sense	intergenic	upstream
ENSGALT00000094684	4.1207	2.82485	-0.544713	Chr4	31056437	31063284	+	ENSGALG00000048363.1	XM_025149513.1	sense	genic	exonic
ENSGALT00000094687	209.801	187.597	-0.161392	Chr4	54846089	54873684	+	ENSGALG00000047301.1	XM_004941230.3	antisense	genic	intronic
ENSGALT00000094689	0	0	0	Chr8	12845856	12847910	+	ENSGALG00000052139.1	XM_422321.5	antisense	intergenic	upstream
ENSGALT00000094698	48.1311	11.2643	-2.09521	Chr5	52569863	52573240	-	ENSGALG00000048544.1
ENSGALT00000094700	0	0	0	Chr7	18837206	18844119	+	ENSGALG00000048104.1	XM_004942764.3	sense	genic	exonic
ENSGALT00000094702	0.457855	0	0	Chr28	5084146	5087562	+	ENSGALG00000038201.3	XM_025144452.1	sense	intergenic	upstream
ENSGALT00000094708	0.457855	0	0	Chr2	127418553	127433590	+	ENSGALG00000049542.1	XM_015282959.2	antisense	genic	exonic
ENSGALT00000094718	8.83014	9.56137	0.114781	Chr3	47351362	47499192	+	ENSGALG00000051499.1	XM_025149369.1	sense	genic	intronic
ENSGALT00000094727	8.02655	14.0841	0.81122	Chr26	5427867	5432895	-	ENSGALG00000050325.1	NM_205515.1	antisense	genic	intronic
ENSGALT00000094730	0	6.17054	0	Chr4	69673679	69690762	-	ENSGALG00000053564.1	NM_001267573.1	sense	intergenic	downstream
ENSGALT00000094735	1.83142	0	0	Chr1	72542815	72544080	-	ENSGALG00000053772.1	NM_001278091.1	antisense	intergenic	upstream
ENSGALT00000094738	15.6701	0	0	Chr1	49876360	49883813	+	ENSGALG00000046744.1	NM_001199250.1	antisense	intergenic	upstream
ENSGALT00000094739	1.37357	1.13195	-0.27912	Chr4	64387605	64389843	-	ENSGALG00000047747.1	XM_420693.6	antisense	genic	intronic
ENSGALT00000094741	30.5551	27.5522	-0.149246	Chr10	10160088	10174044	+	ENSGALG00000054372.1	XM_015291951.2	sense	genic	exonic
ENSGALT00000094745	0.457855	0.565973	0.305843	Chr17	4694289	4703170	-	ENSGALG00000047021.1
ENSGALT00000094746	0	3.92671	0	Chr11	13663568	13701956	+	ENSGALG00000053131.1	XM_004944253.3	antisense	intergenic	downstream
ENSGALT00000094751	0	0	0	Chr4	14740396	14769866	+	ENSGALG00000050122.1
ENSGALT00000094755	0.91571	0	0	Chr3	54719672	54736935	+	ENSGALG00000047205.1	XM_015284186.2	antisense	intergenic	upstream
ENSGALT00000094771	4.1207	0	0	Chr10	5051015	5056830	+	ENSGALG00000051070.1	NM_001030387.1	sense	genic	intronic
ENSGALT00000094773	0	0	0	Chr22	4661395	4685470	-	ENSGALG00000048106.1	XM_025142843.1	sense	intergenic	upstream
ENSGALT00000094779	0.91571	0	0	Chr4	65517297	65524992	+	ENSGALG00000049328.1	XM_420705.6	sense	intergenic	downstream
ENSGALT00000094786	1.26145	1.13195	-0.156276	Chr12	16783147	16787090	-	ENSGALG00000052145.1	XM_015293232.2	sense	intergenic	downstream
ENSGALT00000094797	0.401797	0	0	Chr12	15259583	15318501	+	ENSGALG00000052143.1	XM_015293258.2	sense	intergenic	upstream
ENSGALT00000094800	3.66284	0	0	Chr4	23749841	23751531	+	ENSGALG00000047398.1	XM_015285308.2	sense	intergenic	upstream
ENSGALT00000094801	2.46684	26.4002	3.41981	ChrZ	17182675	17199998	+	ENSGALG00000049691.1	XM_015277573.2	antisense	intergenic	upstream
ENSGALT00000094807	14.2683	6.75658	-1.07845	Chr1	100157349	100159290	+	ENSGALG00000049396.1	XM_025144822.1	sense	intergenic	upstream
ENSGALT00000094808	64.6327	35.0051	-0.884699	Chr1	83329535	83345138	+	ENSGALG00000054115.1	XM_025152364.1	sense	genic	exonic
ENSGALT00000094809	5.78394	0	0	Chr17	7884609	7891220	+	ENSGALG00000051425.1	XM_015279317.2	sense	intergenic	upstream
ENSGALT00000094812	7.50325	12.9271	0.784814	Chr7	23121350	23130675	+	ENSGALG00000054676.1
ENSGALT00000094822	0.457855	0	0	Chr2	60571716	60580270	-	ENSGALG00000039900.3	XM_025147647.1	sense	intergenic	upstream
ENSGALT00000094831	0	1.12192	0	Chr4	10001487	10006188	+	ENSGALG00000047894.1	XM_004940725.3	sense	intergenic	downstream
ENSGALT00000094836	21.2577	6.18057	-1.78217	ChrZ	69475241	69493047	-	ENSGALG00000048913.1	XM_015280708.2	sense	genic	intronic
ENSGALT00000094841	64.1842	81.8806	0.351303	Chr31	2928127	2931409	+	ENSGALG00000054464.1	XM_025146047.1	sense	intergenic	downstream
ENSGALT00000094842	56.8955	2.82987	-4.32951	Chr1	115886252	115906399	+	ENSGALG00000048023.1	XM_025152082.1	sense	genic	exonic
ENSGALT00000094843	50.8876	111.692	1.13413	Chr31	2891166	2897062	+	ENSGALG00000046954.1	XM_025146046.1	sense	intergenic	downstream
ENSGALT00000094844	1.20539	0	0	Chr13	521919	524434	+	ENSGALG00000049166.1	XM_025154990.1	sense	genic	exonic
ENSGALT00000094866	0	1.13195	0	Chr4	61399259	61443852	+	ENSGALG00000053148.1	XM_025150186.1	sense	genic	exonic
ENSGALT00000094870	3.60678	3.39584	-0.0869444	Chr6	27225590	27235541	+	ENSGALG00000048783.1	XM_004942276.2	sense	intergenic	downstream
ENSGALT00000094871	0	0	0	Chr1	88667149	88676180	-	ENSGALG00000052869.1	XM_015296209.2	sense	intergenic	downstream
ENSGALT00000094874	0	3.38581	0	Chr4	23312574	23320241	-	ENSGALG00000049304.1	XM_015285318.2	sense	genic	exonic
ENSGALT00000094875	1.83142	1.68288	-0.122035	Chr1	59870655	59880982	+	ENSGALG00000054234.1	XM_015286993.2	sense	intergenic	upstream
ENSGALT00000094884	5.78394	0.560959	-3.36609	Chr5	36625102	36635866	+	ENSGALG00000051543.1	NM_001007935.1	sense	intergenic	downstream
ENSGALT00000094885	2.74713	3.3808	0.299437	Chr7	20784865	20799404	-	ENSGALG00000048597.1	XM_025152708.1	antisense	intergenic	upstream
ENSGALT00000094887	0.457855	0	0	Chr20	4378583	4404490	+	ENSGALG00000048207.1	NM_205448.1	sense	genic	intronic
ENSGALT00000094892	5.61577	0	0	Chr2	7074233	7086391	+	ENSGALG00000054357.1
ENSGALT00000094894	5.61577	11.2944	1.00805	Chr1	44801825	44819698	-	ENSGALG00000054097.1	XM_015284139.2	antisense	intergenic	upstream
ENSGALT00000094896	4.2422	1.68288	-1.33388	Chr1	68170379	68184314	+	ENSGALG00000046838.1	XM_015289868.2	sense	intergenic	downstream
ENSGALT00000094899	2.98075	3.39584	0.188092	Chr5	28422946	28426555	+	ENSGALG00000052644.1	NM_204127.1	sense	intergenic	upstream
ENSGALT00000094905	77.6956	113.715	0.549514	Chr2	145637251	145647491	-	ENSGALG00000052658.1	XM_003640869.4	antisense	intergenic	downstream
ENSGALT00000094911	132.312	206.754	0.643979	Chr30	363912	367680	-	ENSGALG00000051588.1	NM_204832.1	sense	genic	intronic
ENSGALT00000094913	2.5229	1.12192	-1.16912	Chr19	2390579	2392475	+	ENSGALG00000049800.1
ENSGALT00000094915	133.854	140.646	0.071408	Chr12	16585897	16587692	-	ENSGALG00000054011.1	XM_015293118.2	sense	genic	intronic
ENSGALT00000094916	12.3154	3.9568	-1.63806	Chr4	42560525	42719322	+	ENSGALG00000050592.1	XM_420520.6	sense	intergenic	upstream
ENSGALT00000094919	1.60719	1.12192	-0.518572	Chr8	15701641	15703633	+	ENSGALG00000054714.1	XM_025153258.1	antisense	intergenic	upstream
ENSGALT00000094920	0	0	0	Chr20	10475408	10481911	-	ENSGALG00000044735.2	XM_001235177.5	sense	genic	exonic
ENSGALT00000094923	107.008	37.1587	-1.52595	Chr5	49146529	49154229	+	ENSGALG00000047870.1	XM_025150792.1	sense	intergenic	downstream
ENSGALT00000094926	0	0	0	Chr18	681062	682955	-	ENSGALG00000051816.1	XM_025141674.1	sense	intergenic	downstream
ENSGALT00000094929	0.457855	0	0	Chr5	37521021	37524063	+	ENSGALG00000054810.1	NM_001113167.1	sense	intergenic	upstream
ENSGALT00000094930	22.2294	18.5367	-0.262087	Chr5	34694729	34702999	+	ENSGALG00000052736.1	XM_001234139.5	antisense	intergenic	upstream
ENSGALT00000094933	66.2117	29.3253	-1.17494	Chr2	47214467	47219492	+	ENSGALG00000055037.1	NM_204144.1	sense	intergenic	downstream
ENSGALT00000094939	0.803594	3.96181	2.30162	Chr1	102474013	102639243	+	ENSGALG00000047496.1
ENSGALT00000094940	0.91571	0	0	ChrZ	22902220	22904751	-	ENSGALG00000051662.1	XM_015277632.2	antisense	genic	intronic
ENSGALT00000094943	2.00898	0.565973	-1.82766	Chr14	546918	553532	+	ENSGALG00000050024.1	XM_025155264.1	sense	genic	exonic
ENSGALT00000094946	5.10185	16.3631	1.68135	ChrZ	27246524	27257679	-	ENSGALG00000048068.1
ENSGALT00000094948	0.401797	1.13195	1.49427	Chr10	11719623	11736968	+	ENSGALG00000048128.1	XM_015292026.2	antisense	genic	intronic
ENSGALT00000094950	3.72829	0	0	Chr1	152280702	152303975	+	ENSGALG00000047928.1
ENSGALT00000094952	7.23234	4.52779	-0.675657	Chr5	11274120	11327791	-	ENSGALG00000049471.1	XM_025150678.1	sense	intergenic	downstream
ENSGALT00000094959	345.469	409.24	0.244394	Chr1	84266207	84285646	-	ENSGALG00000049761.1	XM_015295992.2	sense	intergenic	downstream
ENSGALT00000094963	0.859652	1.12693	0.390576	Chr3	24963261	25020175	-	ENSGALG00000053389.1	NM_001319032.1	sense	intergenic	downstream
ENSGALT00000094965	2.00898	0	0	Chr2	97589884	97593293	+	ENSGALG00000050792.1	XM_015282481.2	antisense	intergenic	upstream
ENSGALT00000094966	19.3235	1.68789	-3.51707	Chr14	1984137	1995646	-	ENSGALG00000050196.1
ENSGALT00000094989	119.483	14.7153	-3.02141	Chr6	18308925	18317708	+	ENSGALG00000052574.1	XM_025151998.1	antisense	intergenic	upstream
ENSGALT00000094990	0.401797	0.565973	0.494268	Chr26	2880212	2882943	+	ENSGALG00000053530.1	XM_025143921.1	antisense	genic	intronic
ENSGALT00000094994	33.7225	12.3812	-1.44556	Chr2	50402422	50406029	+	ENSGALG00000048100.1	XM_025147570.1	sense	intergenic	downstream
ENSGALT00000094996	5.27942	0	0	Chr8	3570852	3675199	-	ENSGALG00000048640.1
ENSGALT00000095001	0	0	0	Chr6	36365820	36373288	+	ENSGALG00000049175.1	XM_025151958.1	sense	genic	exonic
ENSGALT00000095009	3.8404	0	0	Chr1	79202038	79226131	-	ENSGALG00000049079.1	XM_025143305.1	sense	genic	exonic
ENSGALT00000095015	78.7889	79.5064	0.0130776	Chr2	130159030	130163055	-	ENSGALG00000047710.1	XM_418380.6	antisense	intergenic	upstream
ENSGALT00000095016	0.803594	0	0	Chr5	31226930	31240379	-	ENSGALG00000055110.1
ENSGALT00000095017	4.41977	16.3179	1.88442	Chr4	52168201	52332929	+	ENSGALG00000054461.1
ENSGALT00000095020	3.43861	22.4584	2.70736	Chr13	513688	525776	+	ENSGALG00000049166.1	XM_025154990.1	sense	genic	exonic
ENSGALT00000095039	0	0.565973	0	Chr1	95061358	95088400	-	ENSGALG00000050578.1	XM_015298395.2	sense	genic	intronic
ENSGALT00000095044	13.6329	4.51776	-1.59342	Chr8	25888712	25901099	+	ENSGALG00000048662.1
ENSGALT00000095049	0.91571	0	0	Chr1	99938453	99964340	-	ENSGALG00000051833.1	XM_025144819.1	antisense	intergenic	upstream
ENSGALT00000095056	0	0	0	Chr15	190672	212299	-	ENSGALG00000051744.1	XM_025155670.1	antisense	genic	intronic
ENSGALT00000095058	5.55971	3.36575	-0.724081	Chr7	455128	456125	+	ENSGALG00000048532.1	XM_015289203.2	sense	genic	exonic
ENSGALT00000095059	1.7193	0.565973	-1.60302	Chr9	14316705	14344686	-	ENSGALG00000047059.1	XM_015291361.2	sense	intergenic	upstream
ENSGALT00000095061	0	0	0	Chr8	11345693	11349830	+	ENSGALG00000050360.1	XM_004949890.3	sense	intergenic	downstream
ENSGALT00000095063	0	1.68288	0	Chr2	69446591	69588810	+	ENSGALG00000053827.1	NM_001001758.2	antisense	intergenic	upstream
ENSGALT00000095067	0.91571	0	0	Chr5	31008244	31077376	-	ENSGALG00000052412.1	XM_015287345.2	sense	intergenic	upstream
ENSGALT00000095071	0	1.13195	0	Chr3	9370332	9382802	-	ENSGALG00000055043.1	XM_015278119.2	antisense	intergenic	upstream
ENSGALT00000095072	0.803594	0	0	Chr4	7635165	7666580	+	ENSGALG00000053465.1
ENSGALT00000095080	78.0508	61.5707	-0.342168	Chr3	104036649	104039989	+	ENSGALG00000048206.1	XM_015285046.1	antisense	intergenic	upstream
ENSGALT00000095086	0	2.25386	0	Chr1	103718289	103728865	-	ENSGALG00000049763.1	XM_416683.6	sense	intergenic	downstream
ENSGALT00000095090	5.62516	0	0	Chr14	2194026	2198066	-	ENSGALG00000054628.1	XM_425229.5	antisense	intergenic	upstream
ENSGALT00000095094	40.9551	39.4226	-0.0550223	Chr13	14540431	14545143	+	ENSGALG00000034305.3	XM_004944962.3	sense	genic	exonic
ENSGALT00000095098	11.3437	4.51274	-1.32981	Chr2	66680484	66719308	-	ENSGALG00000054040.1	XM_025147265.1	sense	genic	intronic
ENSGALT00000095103	0	0	0	Chr5	58727030	58780528	-	ENSGALG00000054128.1	NM_205237.3	sense	intergenic	upstream
ENSGALT00000095104	6.47542	21.4067	1.72502	Chr8	14912471	14926866	+	ENSGALG00000051219.1	XM_025153088.1	antisense	genic	intronic
ENSGALT00000095111	5.50365	2.25888	-1.28478	Chr17	2463759	2465648	+	ENSGALG00000051527.1	XM_015279277.2	sense	intergenic	upstream
ENSGALT00000095113	4.1207	12.9472	1.65168	Chr3	59682058	59737002	-	ENSGALG00000051160.1	XM_015284433.2	sense	intergenic	upstream
ENSGALT00000095118	11.5212	1.69792	-2.76245	Chr28	3867329	3871546	+	ENSGALG00000051484.1	XM_015300128.2	antisense	intergenic	upstream
ENSGALT00000095122	0.457855	0	0	Chr2	68709427	68711657	-	ENSGALG00000053182.1	XM_015282160.2	sense	genic	intronic
ENSGALT00000095123	2.41078	0	0	ChrZ	22407950	22413931	+	ENSGALG00000050556.1	XM_015277379.1	sense	genic	exonic
ENSGALT00000095124	1.37357	1.68288	0.293003	ChrZ	71225745	71229867	+	ENSGALG00000048154.1	XM_025144913.1	antisense	intergenic	downstream
ENSGALT00000095128	0	1.13195	0	Chr3	52580613	52581979	-	ENSGALG00000041830.3	XM_419709.6	antisense	intergenic	downstream
ENSGALT00000095131	2.00898	2.26389	0.17234	Chr3	37113790	37123879	-	ENSGALG00000052508.1
ENSGALT00000095136	15.8849	13.0174	-0.287218	Chr5	51524123	51549439	-	ENSGALG00000048568.1	XM_004936391.3	antisense	intergenic	upstream
ENSGALT00000095139	3.66284	0	0	Chr1	117335674	117342131	-	ENSGALG00000050791.1
ENSGALT00000095141	2.5229	0.565973	-2.15628	Chr4	57292520	57296619	-	ENSGALG00000051285.1	XM_025150502.1	sense	intergenic	upstream
ENSGALT00000095143	0	0	0	Chr33	6168849	6170971	-	ENSGALG00000047681.1	NM_205242.1	sense	genic	intronic
ENSGALT00000095144	0.91571	0	0	Chr6	27552896	27554741	-	ENSGALG00000050428.1	XM_015288968.2	sense	intergenic	downstream
ENSGALT00000095148	7.68081	0.560959	-3.77529	Chr3	19271681	19276454	-	ENSGALG00000051126.1	XM_015283652.2	sense	intergenic	upstream
ENSGALT00000095149	2.1211	6.74153	1.66826	Chr1	120039364	120040677	+	ENSGALG00000052409.1
ENSGALT00000095154	8.66197	3.94677	-1.13402	Chr14	6964947	6973315	-	ENSGALG00000049760.1	XM_025155246.1	antisense	genic	intronic
ENSGALT00000095157	0	0	0	Chr3	15137668	15152421	+	ENSGALG00000046781.1	XM_025148487.1	antisense	intergenic	downstream
ENSGALT00000095159	0.91571	0	0	Chr3	49661423	49663144	-	ENSGALG00000052294.1	XM_015284257.2	sense	intergenic	downstream
ENSGALT00000095161	0	0.565973	0	Chr5	32983511	33002376	-	ENSGALG00000053108.1	NM_001199712.1	sense	intergenic	downstream
ENSGALT00000095165	0	0.560959	0	Chr6	32486390	32588796	+	ENSGALG00000048794.1	XM_015288687.2	sense	intergenic	downstream
ENSGALT00000095171	1.37357	2.82987	1.04281	Chr7	5844081	5852023	+	ENSGALG00000053358.1	XM_015289255.2	antisense	genic	exonic
ENSGALT00000095173	1.37357	0	0	Chr1	41154088	41181142	+	ENSGALG00000050280.1	XM_015283417.2	sense	intergenic	downstream
ENSGALT00000095174	0	2.25888	0	Chr18	8738525	8744603	+	ENSGALG00000029865.3	NM_204281.1	sense	intergenic	upstream
ENSGALT00000095177	75.5373	113.194	0.583537	Chr31	2862166	2871384	+	ENSGALG00000047276.1	XM_025146077.1	sense	genic	exonic
ENSGALT00000095181	0	0	0	Chr1	3650984	3672125	-	ENSGALG00000047975.1	XM_015289512.2	antisense	intergenic	upstream
ENSGALT00000095189	1.83142	0	0	ChrZ	57130068	57130705	+	ENSGALG00000051121.1	XM_004949379.3	antisense	intergenic	upstream
ENSGALT00000095201	3.09287	3.39584	0.134822	Chr1	99139475	99164454	+	ENSGALG00000052669.1	XM_025144753.1	antisense	genic	intronic
ENSGALT00000095214	2.06504	5.07872	1.29829	Chr3	79424194	79431779	+	ENSGALG00000050812.1	XM_004940421.3	sense	intergenic	downstream
ENSGALT00000095220	8.4844	14.6	0.78308	Chr1	65444381	65455908	+	ENSGALG00000052327.1	XM_416424.5	sense	intergenic	downstream
ENSGALT00000095223	4.81217	0.560959	-3.10072	Chr5	9658477	9662293	-	ENSGALG00000050923.1	XM_003641394.4	sense	intergenic	upstream
ENSGALT00000095224	20.3607	47.862	1.23309	Chr8	27016860	27024977	+	ENSGALG00000054726.1	XM_025152883.1	sense	genic	exonic
ENSGALT00000095226	2.28928	10.7134	2.22645	Chr8	4727290	4742691	+	ENSGALG00000047014.1	XM_430147.5	sense	genic	exonic
ENSGALT00000095230	0	0.565973	0	Chr20	11688547	11735792	-	ENSGALG00000051340.1	XM_417496.6	antisense	genic	intronic
ENSGALT00000095231	20.968	14.6401	-0.518265	ChrZ	46401826	46406897	-	ENSGALG00000046953.1	XM_413976.6	antisense	intergenic	downstream
ENSGALT00000095237	0	0	0	Chr1	173301381	173310326	-	ENSGALG00000054087.1	XM_417089.6	antisense	intergenic	downstream
ENSGALT00000095242	0.803594	0	0	Chr3	30557833	30561011	+	ENSGALG00000054367.1	XM_025149280.1	sense	intergenic	downstream
ENSGALT00000095247	9.06376	4.52277	-1.0029	Chr3	81277112	81286544	-	ENSGALG00000051122.1	XM_419879.6	sense	intergenic	downstream
ENSGALT00000095248	77.3875	127.078	0.715537	Chr20	11312292	11323153	+	ENSGALG00000054524.1	XM_417493.6	antisense	intergenic	upstream
ENSGALT00000095267	2.92469	4.52779	0.63052	Chr2	47107400	47110697	+	ENSGALG00000051087.1	NM_204144.1	sense	intergenic	upstream
ENSGALT00000095268	0	0.565973	0	Chr5	51391216	51435777	-	ENSGALG00000051115.1
ENSGALT00000095272	4.98035	3.94677	-0.335575	Chr2	113031958	113039533	+	ENSGALG00000051348.1	NM_001077586.2	sense	intergenic	downstream
ENSGALT00000095278	0	11.7801	0	Chr19	2522288	2536661	-	ENSGALG00000053948.1
ENSGALT00000095279	16.2213	16.9491	0.0633226	Chr3	45872540	45875293	-	ENSGALG00000053495.1	XM_015284313.1	sense	intergenic	downstream
ENSGALT00000095281	9.39073	1.12192	-3.06527	Chr4	7866527	7917425	+	ENSGALG00000050739.1
ENSGALT00000095290	63.25	20.7956	-1.60479	Chr13	6683618	6773352	-	ENSGALG00000047213.1
ENSGALT00000095299	0	1.13195	0	Chr4	23194622	23202436	-	ENSGALG00000046895.1
ENSGALT00000095305	4.18614	10.0973	1.27027	Chr3	50106038	50120364	-	ENSGALG00000051884.1	XM_003640960.4	antisense	intergenic	upstream
ENSGALT00000095306	0	0.560959	0	Chr4	76888441	76899800	+	ENSGALG00000047842.1	XM_015285803.2	antisense	intergenic	upstream
ENSGALT00000095310	2.57896	0.565973	-2.18798	Chr3	23303135	23343353	+	ENSGALG00000052482.1	XM_025149063.1	sense	intergenic	upstream
ENSGALT00000095311	0	0	0	Chr4	32419312	32425507	+	ENSGALG00000055091.1	NM_204881.1	antisense	genic	intronic
ENSGALT00000095315	4.86823	8.46453	0.798031	Chr6	31264173	31266998	+	ENSGALG00000051099.1	XM_421792.5	sense	intergenic	upstream
ENSGALT00000095326	2.63501	4.50271	0.772984	Chr5	49402246	49405892	-	ENSGALG00000053869.1	XM_025151158.1	antisense	intergenic	upstream
ENSGALT00000095330	11.7548	2.82987	-2.05445	Chr8	22918957	22921863	-	ENSGALG00000050561.1	XM_015291227.2	antisense	intergenic	upstream
ENSGALT00000095333	0	1.13195	0	Chr20	3452871	3459051	-	ENSGALG00000053930.1	NM_205448.1	antisense	genic	intronic
ENSGALT00000095341	2.63501	0	0	Chr10	15197794	15213069	+	ENSGALG00000047765.1	NM_204537.1	antisense	intergenic	upstream
ENSGALT00000095343	54.7656	21.3666	-1.35791	Chr6	30192760	30196919	-	ENSGALG00000049806.1	XM_426541.5	sense	intergenic	upstream
ENSGALT00000095344	0.803594	11.2392	3.80593	Chr2	85034688	85036864	+	ENSGALG00000054911.1	XM_419048.6	antisense	intergenic	upstream
ENSGALT00000095353	2.1211	1.12192	-0.918847	Chr1	1009593	1014073	-	ENSGALG00000051114.1	XM_025153792.1	antisense	genic	intronic
ENSGALT00000095358	15.1374	3.92671	-1.94672	Chr14	1800312	1995957	+	ENSGALG00000050188.1	XM_015294314.1	sense	intergenic	downstream
ENSGALT00000095364	2.46684	0	0	Chr5	22495481	22503940	+	ENSGALG00000053236.1	XM_015287189.2	sense	intergenic	upstream
ENSGALT00000095366	16.3428	1.13195	-3.85178	Chr2	33987193	33989519	-	ENSGALG00000054805.1	XM_001235719.5	sense	genic	exonic
ENSGALT00000095370	3.72829	1.13195	-1.71971	Chr4	72585797	72588943	+	ENSGALG00000053828.1
ENSGALT00000095372	0.803594	0	0	Chr2	28587291	28590156	+	ENSGALG00000048032.1	XM_025147189.1	antisense	genic	exonic
ENSGALT00000095373	2.98075	6.20565	1.0579	Chr16	2186410	2193642	+	ENSGALG00000048374.1	XM_025155791.1	antisense	intergenic	upstream
ENSGALT00000095381	3.49467	0	0	Chr4	29938106	29940530	-	ENSGALG00000053491.1	NM_204881.1	sense	genic	intronic
ENSGALT00000095383	14.1002	11.8152	-0.255065	Chr13	15507040	15516043	-	ENSGALG00000049354.1	XM_015293953.2	sense	genic	intronic
ENSGALT00000095389	20.3607	37.2991	0.873349	Chr20	13674048	13707864	+	ENSGALG00000051044.1	NM_205253.2	antisense	intergenic	downstream
ENSGALT00000095390	0	0	0	Chr31	5943286	5945543	+	ENSGALG00000048054.1	XM_025146123.1	antisense	intergenic	downstream
ENSGALT00000095398	8.01716	10.1073	0.334232	Chr5	49238091	49263395	-	ENSGALG00000050843.1	XM_025150792.1	antisense	intergenic	downstream
ENSGALT00000095403	0.457855	0	0	Chr3	35423556	35434972	+	ENSGALG00000049969.1	XM_015283969.2	sense	intergenic	downstream
ENSGALT00000095407	2.63501	3.93172	0.577351	Chr4	32392675	32407040	-	ENSGALG00000049796.1	NM_204881.1	sense	genic	intronic
ENSGALT00000095411	2.28928	1.13195	-1.01609	Chr20	4284729	4288547	+	ENSGALG00000049866.1	NM_205448.1	sense	genic	intronic
ENSGALT00000095412	0.859652	0	0	Chr30	1334710	1340409	+	ENSGALG00000054838.1	XM_025145714.1	sense	genic	exonic
ENSGALT00000095418	0.91571	0	0	Chr2	108278165	108290507	+	ENSGALG00000053370.1
ENSGALT00000095422	0	0	0	Chr17	10512353	10534510	-	ENSGALG00000047028.1	XM_415377.5	antisense	intergenic	upstream
ENSGALT00000095425	1.20539	0	0	Chr1	140425722	140432713	+	ENSGALG00000054079.1	XM_416953.6	antisense	intergenic	upstream
ENSGALT00000095430	1.20539	0	0	Chr24	2774392	2806053	+	ENSGALG00000051507.1	XM_025143348.1	sense	genic	exonic
ENSGALT00000095431	24.276	0.565973	-5.42265	Chr2	57764226	57765466	-	ENSGALG00000053083.1	XM_025147638.1	antisense	genic	intronic
ENSGALT00000095432	1.31751	7.91861	2.58744	Chr5	53801759	53902834	-	ENSGALG00000046873.1	XM_015287902.2	antisense	genic	intronic
ENSGALT00000095434	0	0	0	Chr25	3854987	3857110	-	ENSGALG00000053676.1	XM_015298672.2	antisense	genic	exonic
ENSGALT00000095440	0.803594	1.12192	0.481428	Chr3	28189911	28258081	+	ENSGALG00000052339.1	XM_004935375.3	sense	intergenic	upstream
ENSGALT00000095445	0.91571	0	0	Chr9	21484559	21517312	-	ENSGALG00000047256.1
ENSGALT00000095447	0.457855	0.565973	0.305843	Chr16	2827196	2830035	-	ENSGALG00000054497.1	XM_025155794.1	antisense	intergenic	upstream
ENSGALT00000095450	0.91571	2.81482	1.62008	Chr23	199985	204803	-	ENSGALG00000048507.1	XM_025143087.1	sense	genic	exonic
ENSGALT00000095451	12.549	24.7925	0.982327	Chr14	11764608	11775525	-	ENSGALG00000052823.1	XM_025155193.1	sense	genic	exonic
ENSGALT00000095454	14.3899	20.2798	0.494989	Chr8	24460433	24463400	-	ENSGALG00000047772.1	XM_025152877.1	sense	genic	intronic
ENSGALT00000095455	3.32649	14.595	2.1334	Chr6	8762093	8764303	+	ENSGALG00000050884.1	XM_015288139.2	antisense	genic	exonic
ENSGALT00000095456	0	0.565973	0	Chr5	15036312	15049102	+	ENSGALG00000048053.1	NM_204621.1	sense	genic	intronic
ENSGALT00000095475	0	1.12192	0	Chr7	2017976	2064055	-	ENSGALG00000054211.1	XM_421853.6	sense	intergenic	upstream
ENSGALT00000095480	0	1.13195	0	Chr5	51350767	51360711	+	ENSGALG00000054591.1
ENSGALT00000095481	1.66325	0.560959	-1.56804	Chr1	35408760	35411611	-	ENSGALG00000053128.1	NM_001199384.1	antisense	intergenic	upstream
ENSGALT00000095483	0	0	0	Chr5	22189991	22193684	-	ENSGALG00000054704.1	NM_001008470.1	antisense	intergenic	upstream
ENSGALT00000095487	35.4233	41.1556	0.21639	Chr4	38910007	38940519	+	ENSGALG00000049585.1	XM_015276224.2	antisense	intergenic	upstream
ENSGALT00000095488	0	45.2779	0	Chr26	4067221	4076780	-	ENSGALG00000050007.1	NM_205515.1	antisense	genic	intronic
ENSGALT00000095490	0.803594	0	0	Chr7	23943282	23954817	+	ENSGALG00000054700.1	NM_001004407.1	antisense	intergenic	downstream
ENSGALT00000095492	1.26145	0	0	Chr1	32154473	32162872	-	ENSGALG00000049770.1	XM_025147871.1	antisense	genic	exonic
ENSGALT00000095494	0	0	0	ChrZ	8425829	8456048	-	ENSGALG00000045914.2	XM_015277455.2	sense	genic	exonic
ENSGALT00000095503	1.83142	0	0	Chr14	3047966	3051208	-	ENSGALG00000050765.1	XM_015294341.2	antisense	intergenic	upstream
ENSGALT00000095506	2.1211	3.96181	0.901347	Chr4	71448887	71452317	-	ENSGALG00000053037.1
ENSGALT00000095509	0	6.22571	0	Chr8	22360564	22372583	+	ENSGALG00000051489.1	NM_204952.1	sense	intergenic	downstream
ENSGALT00000095518	0.457855	3.39584	2.89081	Chr31	2906682	2941402	+	ENSGALG00000047865.1	XM_025146046.1	sense	intergenic	downstream
ENSGALT00000095524	3.38255	0.565973	-2.57931	Chr4	39512319	39516228	+	ENSGALG00000054742.1	XM_015276122.2	sense	intergenic	downstream
ENSGALT00000095527	3.8404	0	0	Chr11	11927052	11988786	+	ENSGALG00000053476.1
ENSGALT00000095534	3.27043	1.68288	-0.958553	Chr10	20009470	20013939	-	ENSGALG00000052470.1	XM_015292200.2	sense	intergenic	downstream
ENSGALT00000095535	0	0	0	ChrZ	41406105	41415946	-	ENSGALG00000049169.1	NM_001168009.1	antisense	intergenic	upstream
ENSGALT00000095536	0	2.81984	0	Chr2	68957592	68969159	-	ENSGALG00000050430.1	XM_015282160.2	sense	intergenic	upstream
ENSGALT00000095539	3.72829	0.560959	-2.73255	Chr2	10292284	10308939	-	ENSGALG00000049149.1	XM_015282142.2	sense	intergenic	upstream
ENSGALT00000095542	0	1.13195	0	Chr2	30763620	30768080	+	ENSGALG00000051353.1	XM_015281856.2	antisense	genic	intronic
ENSGALT00000095544	38.2359	46.2594	0.274819	Chr1	101768736	101805461	+	ENSGALG00000052081.1
ENSGALT00000095549	3.66284	6.78165	0.888673	Chr2	92416845	92418874	+	ENSGALG00000052188.1	XM_015282432.2	sense	intergenic	upstream
ENSGALT00000095551	7.78354	0	0	Chr2	39567572	39576108	+	ENSGALG00000048622.1	XM_015281782.2	sense	intergenic	downstream
ENSGALT00000095552	1.37357	0	0	Chr3	61982302	61986635	-	ENSGALG00000054543.1	XM_004940260.2	antisense	intergenic	downstream
ENSGALT00000095557	3.09287	0.565973	-2.45014	Chr2	22897945	22907489	-	ENSGALG00000053136.1	XM_004939298.3	sense	intergenic	downstream
ENSGALT00000095558	0.457855	0	0	ChrZ	68205378	68281808	-	ENSGALG00000047579.1	XM_015280781.2	sense	genic	exonic
ENSGALT00000095565	0	6.20565	0	ChrZ	26252593	26263396	-	ENSGALG00000047298.1	XM_025144677.1	antisense	intergenic	upstream
ENSGALT00000095566	2.74713	0.565973	-2.27912	Chr26	5120567	5122720	-	ENSGALG00000048610.1	NM_205515.1	antisense	genic	intronic
ENSGALT00000095571	6.42875	4.48767	-0.518572	Chr17	10142116	10143803	-	ENSGALG00000051103.1	NM_001030678.1	antisense	intergenic	downstream
ENSGALT00000095574	3.67223	0.565973	-2.69785	Chr4	35229309	35235281	-	ENSGALG00000049674.1	XM_015276602.2	sense	intergenic	downstream
ENSGALT00000095575	3.43861	18.1111	2.39698	Chr3	31432209	31438296	-	ENSGALG00000052126.1	XM_015283722.2	sense	intergenic	upstream
ENSGALT00000095576	2.5229	0.565973	-2.15628	Chr7	20209570	20390863	+	ENSGALG00000051255.1	XM_025152369.1	sense	intergenic	downstream
ENSGALT00000095577	0.91571	0	0	Chr5	42957017	42972888	-	ENSGALG00000054510.1	XM_421304.6	sense	intergenic	downstream
ENSGALT00000095578	3.95252	2.82485	-0.484598	Chr6	31645991	31660497	+	ENSGALG00000046764.1	XM_004942327.3	sense	intergenic	downstream
ENSGALT00000095579	4.41977	2.81984	-0.648358	Chr5	58572016	58573829	-	ENSGALG00000050457.1	XM_015276779.2	sense	intergenic	upstream
ENSGALT00000095580	0	0	0	Chr6	12724259	12725536	+	ENSGALG00000048276.1	XM_015288210.1	antisense	intergenic	upstream
ENSGALT00000095581	2.98075	17.4499	2.54947	Chr2	83571743	83581114	+	ENSGALG00000051060.1	XM_419039.6	antisense	intergenic	upstream
ENSGALT00000095582	7.22295	0	0	Chr4	15042728	15050776	+	ENSGALG00000048402.1
ENSGALT00000095599	54.4196	51.8088	-0.0709297	Chr4	47271209	47281375	-	ENSGALG00000049913.1
ENSGALT00000095601	0	1.68288	0	Chr3	26060545	26086284	-	ENSGALG00000036780.3	NM_001044695.1	sense	intergenic	upstream
ENSGALT00000095614	0	1.68288	0	Chr28	15780	47675	-	ENSGALG00000051450.1	XM_025144388.1	antisense	intergenic	upstream
ENSGALT00000095617	1.7193	0	0	Chr2	113886376	113908360	+	ENSGALG00000050063.1	NM_001006391.1	sense	intergenic	downstream
ENSGALT00000095620	0.401797	0.560959	0.481428	Chr6	31925122	31933914	-	ENSGALG00000052102.1	XM_015288587.2	sense	intergenic	upstream
ENSGALT00000095626	1.7193	2.26389	0.396981	Chr10	15361511	15372456	+	ENSGALG00000048412.1	XM_015292280.2	sense	intergenic	upstream
ENSGALT00000095640	7.78354	15.8272	1.02391	Chr28	5084511	5090404	+	ENSGALG00000038201.3	XM_025144452.1	sense	intergenic	upstream
ENSGALT00000095647	0.803594	0	0	Chr12	14334598	14352216	+	ENSGALG00000046813.1	XM_015293270.2	antisense	intergenic	downstream
ENSGALT00000095652	11.3437	5.0737	-1.16077	Chr9	11537187	11554768	+	ENSGALG00000046680.1	XM_004943310.3	antisense	intergenic	downstream
ENSGALT00000095653	0	0	0	Chr5	30055790	30067217	+	ENSGALG00000052133.1
ENSGALT00000095659	0	1.68288	0	Chr11	20165317	20172502	-	ENSGALG00000048334.1
ENSGALT00000095668	2.28928	0	0	Chr3	6479668	6498426	+	ENSGALG00000048003.1
ENSGALT00000095671	2.00898	0	0	Chr3	7080641	7098876	-	ENSGALG00000048529.1	XM_015278033.2	antisense	intergenic	upstream
ENSGALT00000095673	179.06	228.987	0.354823	Chr6	33431839	33439510	-	ENSGALG00000049635.1	XM_001231849.5	sense	intergenic	downstream
ENSGALT00000095675	7.21357	1.12192	-2.68475	Chr2	34472852	34478927	+	ENSGALG00000051079.1	NM_204218.1	antisense	intergenic	upstream
ENSGALT00000095677	20.1456	10.7485	-0.906334	Chr8	15959258	15968871	+	ENSGALG00000047032.1
ENSGALT00000095679	0.457855	0.565973	0.305843	Chr7	23005138	23021119	+	ENSGALG00000048875.1
ENSGALT00000095682	8.02655	6.77162	-0.245279	Chr3	66080484	66086186	-	ENSGALG00000055087.1	XM_015284579.2	antisense	intergenic	upstream
ENSGALT00000095694	8.19472	14.1343	0.786432	ChrZ	43870915	43877754	+	ENSGALG00000050239.1
ENSGALT00000095695	0	0	0	Chr14	7229067	7239636	+	ENSGALG00000049699.1	XM_015294488.2	sense	genic	exonic
ENSGALT00000095698	3.49467	4.51776	0.370452	Chr3	15786976	15796160	+	ENSGALG00000047091.1	XM_015283540.2	sense	intergenic	upstream
ENSGALT00000095700	58.1385	56.9527	-0.0297299	Chr33	2838097	2842421	-	ENSGALG00000054181.1	XM_025145539.1	antisense	genic	intronic
ENSGALT00000095707	0.401797	0	0	Chr3	100605154	100633515	-	ENSGALG00000054295.1	XM_419966.6	sense	intergenic	upstream
ENSGALT00000095709	18.3984	7.31753	-1.33015	Chr2	64471861	64480323	-	ENSGALG00000053269.1	XM_015275997.2	sense	intergenic	upstream
ENSGALT00000095711	1.7193	2.26389	0.396981	Chr2	28167529	28193856	-	ENSGALG00000054958.1	NM_001005427.1	sense	intergenic	upstream
ENSGALT00000095712	6.86783	1.69792	-2.01609	Chr4	51879263	51881611	+	ENSGALG00000049878.1	XM_420616.6	antisense	intergenic	upstream
ENSGALT00000095714	0.91571	0	0	Chr4	30367861	30405702	-	ENSGALG00000053069.1	NM_204881.1	sense	genic	intronic
ENSGALT00000095715	0	1.68288	0	Chr7	32998025	33001278	-	ENSGALG00000052245.1	XM_025152213.1	antisense	genic	intronic
ENSGALT00000095716	72.7435	108.771	0.580411	Chr32	559718	562063	-	ENSGALG00000052385.1	XM_025144494.1	sense	genic	exonic
ENSGALT00000095718	8.54046	6.21568	-0.458403	Chr2	106204829	106214042	-	ENSGALG00000053802.1	NM_001310056.2	sense	intergenic	downstream
ENSGALT00000095719	57.1015	84.0993	0.558565	Chr6	1036126	1040622	-	ENSGALG00000049867.1	XM_025151830.1	sense	intergenic	downstream
ENSGALT00000095720	0.859652	1.68288	0.969104	Chr5	12295636	12313551	+	ENSGALG00000050417.1	XM_015286656.2	sense	intergenic	downstream
ENSGALT00000095731	4.57855	0	0	Chr6	28344330	28347288	+	ENSGALG00000048619.1	XM_025151615.1	sense	intergenic	upstream
ENSGALT00000095737	1.60719	0	0	Chr4	43755412	43758284	+	ENSGALG00000053874.1	XM_015276239.2	antisense	intergenic	downstream
ENSGALT00000095738	14.6701	7.30751	-1.00543	Chr4	83101832	83104528	-	ENSGALG00000051787.1	NM_001293173.1	sense	intergenic	downstream
ENSGALT00000095740	10.727	0.560959	-4.25721	Chr9	20638409	20661112	-	ENSGALG00000048084.1	XM_025153570.1	sense	genic	exonic
ENSGALT00000095741	25.4626	3.37578	-2.91509	Chr2	109285498	109296115	-	ENSGALG00000053102.1
ENSGALT00000095745	0.401797	0	0	Chr14	1885264	1995947	+	ENSGALG00000046755.1	XM_015294314.1	sense	intergenic	downstream
ENSGALT00000095749	1.31751	0	0	Chr6	7939219	7980786	-	ENSGALG00000053573.1	XM_015288136.2	sense	intergenic	upstream
ENSGALT00000095760	1.37357	5.09376	1.89081	Chr3	89110061	89115048	-	ENSGALG00000051436.1	XM_015284920.2	antisense	intergenic	upstream
ENSGALT00000095761	5.55971	1.12192	-2.30904	ChrZ	10790751	10793249	-	ENSGALG00000055119.1	XM_025144660.1	sense	genic	exonic
ENSGALT00000095766	8.94226	1.13195	-2.98183	Chr3	72729889	72751028	+	ENSGALG00000048456.1	XM_015284676.2	sense	intergenic	downstream
ENSGALT00000095771	1.37357	0	0	Chr15	5815508	5816531	+	ENSGALG00000049855.1	XM_015275594.2	antisense	genic	exonic
ENSGALT00000095772	21.2016	11.2442	-0.914988	Chr8	8584714	8587979	-	ENSGALG00000049277.1	XM_015290559.2	sense	intergenic	downstream
ENSGALT00000095781	0	1.13195	0	Chr4	38524016	38536178	+	ENSGALG00000036848.3	XM_025149621.1	sense	genic	exonic
ENSGALT00000095792	3.61617	31.4237	3.11932	Chr1	118718131	118723083	-	ENSGALG00000054881.1
ENSGALT00000095805	6.7651	2.26389	-1.57931	Chr7	1446081	1464818	+	ENSGALG00000048777.1	NM_001006510.1	antisense	intergenic	upstream
ENSGALT00000095807	20.7998	0.560959	-5.21253	Chr6	31925122	31933697	-	ENSGALG00000052102.1	XM_015288594.2	sense	intergenic	upstream
ENSGALT00000095813	7.11084	11.2994	0.668156	Chr33	6324924	6328438	-	ENSGALG00000049883.1	XM_025145512.1	sense	genic	exonic
ENSGALT00000095818	0.91571	1.12192	0.293003	Chr5	2758074	2776911	+	ENSGALG00000054054.1	XM_015286235.1	sense	intergenic	downstream
ENSGALT00000095822	0	3.36575	0	Chr4	54555556	54587751	-	ENSGALG00000048471.1	XM_004941238.3	antisense	genic	intronic
ENSGALT00000095824	0	1.68288	0	Chr4	67572583	67574532	-	ENSGALG00000054760.1	XM_004936069.3	antisense	intergenic	upstream
ENSGALT00000095831	0	1.12192	0	Chr12	3651744	3652932	-	ENSGALG00000052896.1	XM_025154514.1	antisense	genic	exonic
ENSGALT00000095838	2.00898	2.80479	0.481428	Chr18	10058395	10074160	+	ENSGALG00000049406.1	NM_001001467.1	sense	intergenic	upstream
ENSGALT00000095846	1.26145	0	0	Chr6	17413942	17418098	-	ENSGALG00000052300.1	NM_001001752.1	antisense	intergenic	downstream
ENSGALT00000095850	7.04539	8.44447	0.261326	Chr1	59287140	59302672	-	ENSGALG00000046804.1	XM_015287153.2	sense	intergenic	downstream
ENSGALT00000095853	1.60719	0.560959	-1.51857	Chr16	505502	507486	+	ENSGALG00000048627.1	XM_025155773.1	antisense	intergenic	downstream
ENSGALT00000095855	0	0	0	Chr4	14419013	14435399	+	ENSGALG00000054046.1	XM_025150338.1	sense	intergenic	downstream
ENSGALT00000095861	0	0.565973	0	Chr6	11429952	11432629	-	ENSGALG00000051696.1	XM_025151681.1	antisense	genic	exonic
ENSGALT00000095863	0.401797	0	0	Chr1	102653456	102662926	+	ENSGALG00000047694.1
ENSGALT00000095864	5.38215	7.34762	0.449096	Chr1	106317	118568	-	ENSGALG00000052679.1	XM_025152757.1	sense	genic	intronic
ENSGALT00000095867	0.803594	0	0	Chr9	7644476	7727809	-	ENSGALG00000047853.1	XM_015276816.2	sense	intergenic	downstream
ENSGALT00000095873	0.457855	0	0	ChrZ	40611830	40624795	-	ENSGALG00000052282.1	XM_004949217.3	sense	intergenic	downstream
ENSGALT00000095875	14.7823	1.12192	-3.71983	Chr3	79424192	79431838	+	ENSGALG00000050812.1	XM_419870.6	sense	intergenic	downstream
ENSGALT00000095879	0	0.560959	0	Chr1	176611322	176653576	+	ENSGALG00000054483.1	XM_015278631.2	sense	intergenic	downstream
ENSGALT00000095880	63.2873	45.0372	-0.4908	Chr4	11506127	11527570	-	ENSGALG00000040732.3	XM_025150476.1	sense	intergenic	upstream
ENSGALT00000095887	2.57896	0	0	Chr2	145971094	145977324	+	ENSGALG00000054076.1	XM_015283234.2	sense	intergenic	upstream
ENSGALT00000095890	0.457855	0	0	Chr6	13083499	13085204	+	ENSGALG00000052356.1	XM_421599.6	sense	intergenic	downstream
ENSGALT00000095895	3.66284	2.80479	-0.385069	Chr4	25884494	25890810	+	ENSGALG00000050784.1	NM_204881.1	antisense	genic	intronic
ENSGALT00000095904	0.91571	0	0	Chr8	5362627	5371538	-	ENSGALG00000053413.1	XM_015290441.2	sense	genic	exonic
ENSGALT00000095905	0	2.25386	0	Chr1	30692452	30702469	+	ENSGALG00000047926.1	XM_025147738.1	antisense	intergenic	upstream
ENSGALT00000095908	0	0.560959	0	Chr3	46555432	46558435	-	ENSGALG00000053780.1	XM_025148725.1	sense	intergenic	downstream
ENSGALT00000095914	0	0.560959	0	Chr11	9079302	9087773	+	ENSGALG00000048199.1
ENSGALT00000095915	0.91571	0	0	Chr6	33779848	33797142	-	ENSGALG00000050702.1	XM_025152029.1	sense	intergenic	upstream
ENSGALT00000095918	0	0	0	Chr1	90247614	90265685	+	ENSGALG00000049107.1
ENSGALT00000095920	121.501	53.3312	-1.18791	Chr1	44274868	44309536	+	ENSGALG00000047529.1
ENSGALT00000095921	22.164	19.7288	-0.167913	Chr5	28556926	28562648	+	ENSGALG00000054960.1	NM_001319031.1	sense	intergenic	downstream
ENSGALT00000095922	19.9683	14.7153	-0.440397	Chr17	8970535	8972854	-	ENSGALG00000053390.1	XM_015279836.2	antisense	genic	intronic
ENSGALT00000095926	9.97009	21.3766	1.10035	Chr2	6129408	6161647	-	ENSGALG00000053252.1	XM_418537.6	sense	intergenic	downstream
ENSGALT00000095928	45.8327	86.9292	0.923463	Chr1	111888509	111891839	+	ENSGALG00000051887.1	XM_015300547.2	sense	genic	exonic
ENSGALT00000095932	0	0.560959	0	Chr4	76888441	76901092	+	ENSGALG00000047842.1	XM_015285803.2	antisense	intergenic	upstream
ENSGALT00000095936	10.3719	1.12693	-3.20221	Chr8	15952806	15969470	+	ENSGALG00000047032.1
ENSGALT00000095939	0.457855	0.565973	0.305843	Chr3	28094261	28115729	+	ENSGALG00000053079.1
ENSGALT00000095941	1.60719	2.24383	0.481428	Chr5	45719676	45722528	+	ENSGALG00000048036.1	NM_001277492.1	antisense	intergenic	downstream
ENSGALT00000095948	0	1.12693	0	Chr4	63744951	63851922	-	ENSGALG00000053101.1	XM_420692.6	sense	intergenic	upstream
ENSGALT00000095951	0.401797	3.9568	3.2998	Chr5	13947599	13955518	-	ENSGALG00000054986.1	XM_015286579.2	antisense	genic	exonic
ENSGALT00000095958	0	1.13195	0	Chr9	21394579	21400923	+	ENSGALG00000046980.1	XM_015291762.2	sense	intergenic	downstream
ENSGALT00000095961	19.5384	24.2416	0.311173	Chr2	117183974	117191590	-	ENSGALG00000054697.1	XM_015282880.2	sense	intergenic	downstream
ENSGALT00000095962	0.91571	1.12693	0.299437	Chr10	19951997	19990256	-	ENSGALG00000054280.1	XM_015292207.2	sense	intergenic	upstream
ENSGALT00000095963	0.859652	0	0	Chr4	75234124	75246067	-	ENSGALG00000051477.1	NM_001267075.1	sense	intergenic	upstream
ENSGALT00000095965	0	0	0	Chr7	14730049	14772745	+	ENSGALG00000048202.1	XM_025152189.1	sense	genic	exonic
ENSGALT00000095970	0.859652	6.20063	2.85059	Chr3	91824555	91829351	-	ENSGALG00000049460.1	XM_015284930.2	sense	intergenic	upstream
ENSGALT00000095975	17.6603	47.3161	1.42182	Chr1	194462773	194478241	+	ENSGALG00000054093.1	XM_015280876.2	antisense	genic	exonic
ENSGALT00000095980	3.03681	0.560959	-2.43659	Chr7	34958290	34961063	-	ENSGALG00000051893.1	NM_001008477.1	sense	intergenic	upstream
ENSGALT00000095982	4.01797	0	0	Chr11	9684976	9736116	-	ENSGALG00000048924.1	XM_414126.6	antisense	intergenic	upstream
ENSGALT00000095985	1.31751	1.68288	0.353118	Chr6	8173420	8249226	-	ENSGALG00000048540.1
ENSGALT00000095990	1.60719	1.12693	-0.512138	Chr17	7544865	7549006	+	ENSGALG00000048248.1	XM_003642291.4	sense	intergenic	upstream
ENSGALT00000095999	26.2101	18.6069	-0.494286	Chr2	10313794	10317247	-	ENSGALG00000053201.1	XM_025148321.1	sense	intergenic	downstream
ENSGALT00000096001	0.803594	1.12192	0.481428	Chr1	46227142	46239418	+	ENSGALG00000048130.1
ENSGALT00000096005	0	1.13195	0	Chr22	4305813	4322356	-	ENSGALG00000047306.1	XM_417690.6	sense	intergenic	downstream
ENSGALT00000096006	0.859652	0	0	Chr12	10654406	10774188	-	ENSGALG00000052886.1	NM_001122777.2	antisense	intergenic	upstream
ENSGALT00000096007	0.401797	2.24885	2.48465	Chr7	33952666	33965984	-	ENSGALG00000050859.1
ENSGALT00000096014	7.44719	3.93674	-0.919695	Chr6	4589337	4595569	-	ENSGALG00000050807.1	XM_015288041.2	sense	intergenic	upstream
ENSGALT00000096019	73.594	134.876	0.873979	Chr4	9528445	9531666	+	ENSGALG00000054354.1	XM_420264.6	sense	genic	exonic
ENSGALT00000096021	3.95252	2.24383	-0.816807	Chr7	944325	949109	-	ENSGALG00000048389.1	XM_025152304.1	antisense	genic	intronic
ENSGALT00000096022	0	1.13195	0	Chr2	65695416	65834278	-	ENSGALG00000051384.1	XM_025147663.1	sense	intergenic	upstream
ENSGALT00000096027	1.77536	7.33258	2.04621	Chr6	15790556	15801642	-	ENSGALG00000051590.1	NM_001168006.1	antisense	intergenic	upstream
ENSGALT00000096037	0.803594	0	0	Chr7	25202028	25224794	+	ENSGALG00000050516.1	XM_015289777.2	sense	intergenic	upstream
ENSGALT00000096044	0.803594	1.13195	0.494268	Chr2	109396164	109399578	-	ENSGALG00000049655.1	XM_015282593.2	sense	intergenic	downstream
ENSGALT00000096048	15.9877	12.9672	-0.302087	Chr6	545042	557647	-	ENSGALG00000049625.1	XM_015273194.2	sense	genic	exonic
ENSGALT00000096058	7.33507	1.69792	-2.11104	Chr9	13388768	13397448	+	ENSGALG00000048479.1	XM_025153730.1	antisense	intergenic	upstream
ENSGALT00000096060	1.60719	0	0	Chr6	34206296	34221174	+	ENSGALG00000050034.1	XM_004942356.3	antisense	genic	intronic
ENSGALT00000096063	1.31751	0	0	Chr22	1818128	1820890	-	ENSGALG00000049930.1	XM_428882.5	antisense	intergenic	upstream
ENSGALT00000096064	2.63501	0	0	Chr5	47150494	47168131	+	ENSGALG00000054436.1
ENSGALT00000096066	1.31751	0	0	Chr12	19187212	19193743	+	ENSGALG00000050810.1	XM_015293175.2	sense	intergenic	upstream
ENSGALT00000096067	4.13009	0	0	Chr6	13546708	13558854	-	ENSGALG00000050606.1
ENSGALT00000096073	6.07362	2.80981	-1.11209	Chr10	7643857	7693593	-	ENSGALG00000047038.1	XM_015278918.2	sense	intergenic	downstream
ENSGALT00000096075	1.20539	0	0	Chr2	9801339	9810402	+	ENSGALG00000052843.1	NM_001014970.1	antisense	intergenic	upstream
ENSGALT00000096086	0.457855	0	0	Chr7	34960789	34965659	-	ENSGALG00000051893.1	NM_001008477.1	sense	intergenic	upstream
ENSGALT00000096088	6.48481	1.68288	-1.94614	Chr1	89229261	89260695	-	ENSGALG00000051738.1
ENSGALT00000096089	0.803594	3.93674	2.29246	Chr3	89469402	89502610	+	ENSGALG00000053312.1	XM_015284920.2	sense	genic	exonic
ENSGALT00000096098	0.859652	0	0	Chr3	21504317	21507950	-	ENSGALG00000051513.1	XM_015283620.2	sense	intergenic	upstream
ENSGALT00000096101	28.8264	6.19562	-2.21807	Chr14	1580425	1582971	+	ENSGALG00000049485.1	NM_001277529.1	antisense	genic	intronic
ENSGALT00000096102	13.3526	2.25888	-2.56345	Chr4	28584919	28605056	-	ENSGALG00000048266.1	NM_204881.1	sense	genic	intronic
ENSGALT00000096105	1.7193	4.51776	1.39378	Chr13	14717427	14739940	+	ENSGALG00000046737.1	XM_025154851.1	sense	intergenic	upstream
ENSGALT00000096108	6.2418	1.12192	-2.476	Chr13	15581716	15584032	-	ENSGALG00000051705.1	XM_015293953.2	sense	intergenic	upstream
ENSGALT00000096109	14.7168	25.9746	0.819636	Chr6	30225591	30229444	-	ENSGALG00000034000.3	XM_004942310.3	sense	genic	exonic
ENSGALT00000096120	9.39073	5.64469	-0.734343	Chr2	141024864	141030963	+	ENSGALG00000048827.1	XM_004940042.3	antisense	intergenic	upstream
ENSGALT00000096143	0	1.13195	0	Chr12	10946297	11015326	-	ENSGALG00000046710.1	XM_025154676.1	sense	intergenic	downstream
ENSGALT00000096144	4.75612	0	0	Chr5	55234140	55241946	-	ENSGALG00000043469.3	NM_001044692.1	sense	intergenic	downstream
ENSGALT00000096148	7.45658	14.0541	0.914401	Chr27	122353	125376	+	ENSGALG00000052431.1
ENSGALT00000096150	0	0.565973	0	Chr1	89600333	89605242	+	ENSGALG00000048361.1	XM_416630.6	sense	intergenic	downstream
ENSGALT00000096152	1.37357	0	0	Chr2	79874563	79906037	+	ENSGALG00000046553.2	XM_419024.6	sense	intergenic	downstream
ENSGALT00000096154	2.00898	3.92671	0.966855	Chr1	70998408	71021776	+	ENSGALG00000052475.1
ENSGALT00000096158	3.21437	0	0	Chr4	38900349	38910559	+	ENSGALG00000049585.1	XM_015276224.2	antisense	intergenic	upstream
ENSGALT00000096174	4.81217	1.12192	-2.10072	Chr4	68096478	68100864	+	ENSGALG00000047193.1	XM_025150281.1	antisense	intergenic	upstream
ENSGALT00000096181	5.49426	1.12192	-2.29196	Chr3	91118983	91124662	-	ENSGALG00000054521.1	XM_025149068.1	sense	genic	intronic
ENSGALT00000096198	147.748	37.269	-1.98709	Chr21	320162	323724	+	ENSGALG00000047598.1	XM_025142697.1	antisense	genic	exonic
ENSGALT00000096199	0	0.560959	0	Chr3	44095211	44109127	-	ENSGALG00000053668.1	XM_015283998.2	sense	intergenic	downstream
ENSGALT00000096200	13.5208	41.7867	1.62786	Chr4	43293142	43300761	+	ENSGALG00000046857.1	XM_015276542.2	sense	genic	exonic
ENSGALT00000096203	26.0138	12.9422	-1.0072	Chr3	10594559	10597100	-	ENSGALG00000055124.1	NM_001270662.1	sense	intergenic	upstream
ENSGALT00000096207	4.75612	1.12192	-2.08382	Chr12	1584059	1590897	-	ENSGALG00000054670.1	NM_001030590.1	sense	genic	intronic
ENSGALT00000096215	0	1.68288	0	Chr4	32735608	32759899	-	ENSGALG00000051326.1	NM_204881.1	sense	genic	intronic
ENSGALT00000096216	0.803594	0	0	Chr10	15698278	15712890	+	ENSGALG00000049162.1
ENSGALT00000096217	4.58794	0	0	Chr1	131619747	131621090	+	ENSGALG00000049965.1	XM_015277762.2	antisense	intergenic	downstream
ENSGALT00000096219	7.84898	0	0	Chr1	89410974	89419428	+	ENSGALG00000053253.1	XM_416630.6	sense	intergenic	upstream
ENSGALT00000096220	1.37357	1.69792	0.305843	Chr3	98490269	98494204	+	ENSGALG00000053830.1	XM_025149182.1	sense	intergenic	upstream
ENSGALT00000096222	3.20499	0	0	Chr1	183861851	183864830	+	ENSGALG00000053786.1	NM_001006278.1	sense	intergenic	upstream
ENSGALT00000096223	4.1207	2.25386	-0.870488	Chr1	179104251	179109429	+	ENSGALG00000054499.1	XM_025146852.1	antisense	intergenic	upstream
ENSGALT00000096224	1.60719	0.560959	-1.51857	Chr8	5207762	5214100	-	ENSGALG00000049447.1	NM_001277724.1	sense	intergenic	downstream
ENSGALT00000096232	9.75524	14.62	0.583696	Chr14	11610801	11775528	-	ENSGALG00000051949.1	XM_025155190.1	sense	genic	exonic
ENSGALT00000096233	0	0	0	Chr1	76176934	76198683	-	ENSGALG00000050021.1	XM_025142824.1	sense	intergenic	downstream
ENSGALT00000096237	0	1.68288	0	Chr3	57431283	57435458	-	ENSGALG00000031196.3	XM_004940220.3	sense	intergenic	downstream
ENSGALT00000096247	6.70904	6.76159	0.0112562	Chr14	5848967	5864307	-	ENSGALG00000051464.1	XM_015294423.2	sense	intergenic	upstream
ENSGALT00000096250	10.8858	7.86846	-0.468293	Chr5	14065086	14079104	-	ENSGALG00000053027.1	NM_204621.1	antisense	genic	intronic
ENSGALT00000096251	0	2.24383	0	Chr8	24030558	24049041	-	ENSGALG00000051439.1	XM_025152754.1	antisense	intergenic	downstream
ENSGALT00000096253	1.26145	0	0	Chr3	35423052	35435712	+	ENSGALG00000049969.1	XM_015283972.2	sense	intergenic	downstream
ENSGALT00000096256	1.31751	0	0	Chr12	18583991	18594277	-	ENSGALG00000053943.1	XM_025154539.1	sense	intergenic	upstream
ENSGALT00000096257	0.457855	1.13195	1.30584	Chr5	10076873	10089162	+	ENSGALG00000047228.1	XM_015286484.2	sense	intergenic	downstream
ENSGALT00000096258	96.3183	21.9376	-2.13441	ChrZ	47093873	47099824	-	ENSGALG00000050322.1
ENSGALT00000096262	0	0	0	Chr6	18348563	18350337	+	ENSGALG00000047112.1	XM_426509.6	sense	genic	exonic
ENSGALT00000096265	0.457855	1.68288	1.87797	Chr25	138638	144588	-	ENSGALG00000053849.1	NM_001031356.1	antisense	intergenic	downstream
ENSGALT00000096267	0	0	0	Chr20	12570562	12590972	+	ENSGALG00000051448.1	XM_025142326.1	antisense	genic	intronic
ENSGALT00000096278	0.803594	1.12192	0.481428	Chr11	14780081	14880684	-	ENSGALG00000054827.1	NM_001044671.1	sense	intergenic	upstream
ENSGALT00000096279	1.83142	0	0	Chr4	23200614	23202435	-	ENSGALG00000046895.1
ENSGALT00000096281	1.26145	1.69792	0.428687	Chr4	47399118	47467648	-	ENSGALG00000052588.1
ENSGALT00000096284	8.98893	40.6347	2.17649	Chr24	22791	30074	+	ENSGALG00000054248.1	XM_015298009.2	antisense	intergenic	downstream
ENSGALT00000096285	6.29786	23.6806	1.91077	Chr14	9249423	9252567	-	ENSGALG00000050912.1	XM_025155253.1	antisense	genic	exonic
ENSGALT00000096286	30.013	3.96181	-2.92135	Chr4	52364823	52374750	+	ENSGALG00000054242.1
ENSGALT00000096288	9.91403	15.7119	0.66431	Chr8	4694958	4699293	+	ENSGALG00000050838.1	NM_001039329.2	antisense	genic	intronic
ENSGALT00000096291	0.457855	0	0	Chr13	13252674	13265306	-	ENSGALG00000049934.1	XM_015293756.2	sense	intergenic	upstream
ENSGALT00000096300	0	0	0	Chr3	98394870	98401711	-	ENSGALG00000050662.1
ENSGALT00000096301	15.1468	26.3851	0.800713	Chr4	55867061	55876652	-	ENSGALG00000053762.1
ENSGALT00000096302	2.81258	1.12192	-1.32593	Chr4	70836459	70857252	+	ENSGALG00000051322.1
ENSGALT00000096308	5.55971	22.5487	2.01996	Chr18	11262224	11263602	-	ENSGALG00000048413.1	XM_025141827.1	sense	genic	exonic
ENSGALT00000096321	7.39113	6.17054	-0.260397	Chr4	10206724	10221980	-	ENSGALG00000046921.1
ENSGALT00000096333	1.83142	3.39584	0.890805	Chr5	20591386	20600612	+	ENSGALG00000047854.1
ENSGALT00000096337	0	1.12192	0	Chr2	34012	34684	-	ENSGALG00000048146.1	XM_025148382.1	sense	intergenic	downstream
ENSGALT00000096345	0.401797	1.12192	1.48143	Chr9	18378995	18403707	-	ENSGALG00000050910.1	XM_025153485.1	sense	intergenic	downstream
ENSGALT00000096350	31.0035	56.1661	0.857266	Chr20	1446693	1449360	-	ENSGALG00000051810.1	NM_205448.1	antisense	genic	intronic
ENSGALT00000096351	2.28928	0	0	Chr10	15268580	15282809	+	ENSGALG00000049552.1
ENSGALT00000096367	56.1295	43.9503	-0.352885	Chr31	2911517	2935738	-	ENSGALG00000051096.1	XM_025146046.1	antisense	intergenic	downstream
ENSGALT00000096374	5.84939	10.6682	0.866965	Chr21	5616157	5624281	-	ENSGALG00000049002.1	XM_025142567.1	sense	genic	exonic
ENSGALT00000096378	422.062	311.904	-0.436351	Chr1	137937807	137943339	+	ENSGALG00000049680.1	XM_015277864.1	sense	genic	intronic
ENSGALT00000096396	4.18614	0	0	Chr3	82200656	82203977	-	ENSGALG00000053847.1	XM_025149021.1	sense	genic	intronic
ENSGALT00000096404	5.95212	1.12192	-2.40744	Chr6	28572066	28576166	-	ENSGALG00000051294.1	XM_015288658.2	antisense	intergenic	downstream
ENSGALT00000096405	0	0	0	Chr3	66065459	66069372	+	ENSGALG00000049077.1	XM_419782.5	sense	intergenic	downstream
ENSGALT00000096406	2.57896	2.81984	0.128825	Chr5	19474484	19493708	+	ENSGALG00000050535.1	XM_025151010.1	sense	intergenic	upstream
ENSGALT00000096407	0.803594	0	0	Chr13	18452183	18460310	-	ENSGALG00000052007.1	XM_004945041.3	antisense	intergenic	upstream
ENSGALT00000096408	1.20539	0	0	Chr12	10746339	10749292	-	ENSGALG00000051457.1	NM_001122777.2	antisense	intergenic	upstream
ENSGALT00000096410	1.20539	0	0	Chr13	11719645	11747504	-	ENSGALG00000048356.1	XM_015293739.2	antisense	intergenic	downstream
ENSGALT00000096416	1.60719	1.68288	0.0663905	Chr4	28233416	28268607	-	ENSGALG00000047082.1	NM_204881.1	sense	genic	intronic
ENSGALT00000096424	14.1935	0	0	Chr1	22346306	22349849	-	ENSGALG00000054326.1	NM_001199500.2	antisense	intergenic	upstream
ENSGALT00000096427	0	0.560959	0	Chr5	50885004	50893046	+	ENSGALG00000054707.1	XM_421394.6	sense	intergenic	upstream
ENSGALT00000096428	1.83142	0	0	Chr17	2128592	2132632	-	ENSGALG00000051496.1	XM_015279662.2	antisense	genic	exonic
ENSGALT00000096432	0.91571	1.13195	0.305843	Chr3	13411385	13427328	-	ENSGALG00000050571.1
ENSGALT00000096437	0	0	0	Chr2	136359724	136386656	-	ENSGALG00000050071.1	NM_001039598.1	antisense	genic	intronic
ENSGALT00000096440	2.63501	2.25386	-0.225411	Chr5	12988259	12990098	+	ENSGALG00000047950.1	XM_025150939.1	antisense	intergenic	upstream
ENSGALT00000096446	1.37357	0.560959	-1.29196	Chr2	50590640	50662961	+	ENSGALG00000050534.1	XM_015281320.2	antisense	intergenic	upstream
ENSGALT00000096448	0.401797	0.560959	0.481428	Chr4	1485637	1502647	-	ENSGALG00000051757.1	NM_204106.1	antisense	intergenic	upstream
ENSGALT00000096449	12.4463	4.4977	-1.46846	Chr12	14363895	14385573	-	ENSGALG00000053512.1	XM_025154741.1	sense	intergenic	downstream
ENSGALT00000096452	6.42875	0	0	Chr1	36685950	36688597	+	ENSGALG00000047615.1	XM_025147087.1	sense	genic	exonic
ENSGALT00000096453	4.93368	0	0	Chr9	22512481	22528095	-	ENSGALG00000046925.1	XM_025153632.1	sense	genic	intronic
ENSGALT00000096454	0	1.12192	0	Chr9	6782818	6794798	+	ENSGALG00000054052.1	XM_025153621.1	antisense	genic	intronic
ENSGALT00000096456	0	0	0	Chr7	17192102	17225943	+	ENSGALG00000048327.1	XM_025152088.1	sense	intergenic	downstream
ENSGALT00000096457	0	0	0	Chr7	29162923	29172154	+	ENSGALG00000050982.1	XM_015289941.2	antisense	intergenic	downstream
ENSGALT00000096458	13.8105	6.20565	-1.15411	Chr10	15880887	15883616	-	ENSGALG00000047667.1
ENSGALT00000096461	0.803594	0	0	Chr11	10008383	10011653	+	ENSGALG00000054527.1	XM_025154169.1	sense	genic	exonic
ENSGALT00000096463	0.401797	0.565973	0.494268	Chr15	8636239	8661519	-	ENSGALG00000048093.1	XM_015275457.2	antisense	genic	exonic
ENSGALT00000096464	9.17588	18.0159	0.973349	Chr7	20125228	20136243	-	ENSGALG00000053942.1	XM_015289727.2	antisense	intergenic	upstream
ENSGALT00000096465	0	0	0	Chr12	789956	805077	+	ENSGALG00000048428.1
ENSGALT00000096467	0	1.69291	0	Chr1	114054050	114068005	+	ENSGALG00000050389.1	XM_015302017.2	antisense	intergenic	downstream
ENSGALT00000096469	33.2276	55.7305	0.746083	Chr15	4795	6777	+	ENSGALG00000047895.1	XM_025155579.1	antisense	intergenic	downstream
ENSGALT00000096475	2.46684	0	0	Chr5	31428926	31430514	-	ENSGALG00000037493.3	XM_025150561.1	antisense	intergenic	upstream
ENSGALT00000096499	15.1934	15.7369	0.0507049	Chr13	7589630	7631524	+	ENSGALG00000050328.1
ENSGALT00000096501	42.665	27.6274	-0.626955	Chr2	61772611	61893063	-	ENSGALG00000053125.1	XM_004939643.2	antisense	genic	intronic
ENSGALT00000096504	0	1.12192	0	Chr2	75065218	75085224	-	ENSGALG00000051411.1
ENSGALT00000096505	3.09287	0.565973	-2.45014	Chr2	63334689	63342802	+	ENSGALG00000048995.1	XM_015275846.2	sense	intergenic	downstream
ENSGALT00000096506	91.3098	53.0962	-0.782162	Chr26	1523211	1526220	-	ENSGALG00000052744.1	XM_425818.6	sense	genic	exonic
ENSGALT00000096507	0.401797	0	0	Chr2	128674344	128685972	+	ENSGALG00000049820.1	XM_004939981.3	sense	intergenic	upstream
ENSGALT00000096519	5.79333	1.12192	-2.36843	Chr1	175349766	175407942	+	ENSGALG00000051995.1	XM_015278497.2	sense	genic	exonic
ENSGALT00000096520	0.457855	3.92671	3.10036	Chr3	57148051	57159476	-	ENSGALG00000051969.1	NM_204274.1	antisense	intergenic	upstream
ENSGALT00000096523	0	1.68288	0	Chr8	6328152	6331119	-	ENSGALG00000047961.1	NM_001277547.1	antisense	genic	intronic
ENSGALT00000096524	0.457855	0	0	Chr21	2498816	2510224	+	ENSGALG00000054292.1	XM_417583.6	sense	intergenic	downstream
ENSGALT00000096531	0	0	0	Chr5	22089887	22099015	-	ENSGALG00000055030.1	NM_204162.1	sense	intergenic	upstream
ENSGALT00000096537	2.81258	0	0	Chr4	81080816	81124238	+	ENSGALG00000031075.3	XM_426354.5	sense	intergenic	upstream
ENSGALT00000096538	2.5229	0	0	Chr17	7938649	7951486	+	ENSGALG00000050042.1	XM_015279317.2	sense	intergenic	downstream
ENSGALT00000096542	0.859652	1.13195	0.396981	Chr12	16714889	16723074	-	ENSGALG00000047748.1	XM_015293233.2	sense	intergenic	upstream
ENSGALT00000096551	3.21437	1.13195	-1.50573	Chr1	166086451	166089222	+	ENSGALG00000051310.1
ENSGALT00000096557	0.91571	0	0	Chr4	39372555	39378846	-	ENSGALG00000046728.1	NM_001006443.1	sense	intergenic	upstream
ENSGALT00000096558	9.61496	4.50773	-1.09288	Chr18	3725418	3726314	+	ENSGALG00000054039.1	XM_015295144.2	sense	intergenic	upstream
ENSGALT00000096559	4.01797	0	0	Chr5	10343018	10347938	+	ENSGALG00000047957.1	XM_015286494.2	sense	intergenic	upstream
ENSGALT00000096561	2.06504	0.560959	-1.88021	Chr1	89629391	89640158	+	ENSGALG00000047264.1	XM_416631.6	sense	intergenic	upstream
ENSGALT00000096562	0.803594	2.80479	1.80336	Chr4	52478535	52481215	-	ENSGALG00000034952.3	XM_015276389.2	sense	intergenic	downstream
ENSGALT00000096563	0.457855	0	0	Chr18	2517746	2532709	-	ENSGALG00000054626.1	XM_015295253.2	sense	intergenic	downstream
ENSGALT00000096565	10.5588	7.86345	-0.425216	Chr1	115750462	115774697	+	ENSGALG00000050854.1	XM_015302294.2	antisense	intergenic	upstream
ENSGALT00000096567	1.66325	1.12693	-0.561601	Chr9	14344778	14347642	+	ENSGALG00000054798.1	XM_015291361.2	antisense	intergenic	upstream
ENSGALT00000096573	36.965	108.115	1.54834	Chr1	170897735	170954795	+	ENSGALG00000053256.1
ENSGALT00000096580	8.65258	15.2211	0.814871	Chr12	47362	57325	+	ENSGALG00000047136.1
ENSGALT00000096582	18.0527	6.19562	-1.54289	Chr13	14680540	14692319	+	ENSGALG00000051878.1	NM_205095.1	sense	intergenic	downstream
ENSGALT00000096593	0.803594	1.12192	0.481428	Chr3	48500081	48521566	+	ENSGALG00000053736.1	XM_419670.5	sense	intergenic	upstream
ENSGALT00000096598	4.35432	1.12693	-1.95005	Chr5	54213562	54220127	-	ENSGALG00000053630.1	XM_421417.6	sense	intergenic	downstream
ENSGALT00000096605	0	0	0	Chr24	4082841	4089088	-	ENSGALG00000051211.1	XM_025143238.1	antisense	genic	intronic
ENSGALT00000096614	0.457855	0	0	Chr20	10475408	10478750	-	ENSGALG00000044735.2	XM_001235177.5	sense	genic	exonic
ENSGALT00000096616	70.8933	98.1083	0.468726	Chr31	2891166	2897062	+	ENSGALG00000046954.1	XM_025146047.1	sense	intergenic	downstream
ENSGALT00000096626	1.7193	2.26389	0.396981	Chr6	8677881	8701435	+	ENSGALG00000053086.1	NM_001199533.1	antisense	genic	intronic
ENSGALT00000096632	1.26145	0.560959	-1.16912	Chr1	10411936	10414106	-	ENSGALG00000048859.1	XM_025151441.1	antisense	genic	intronic
ENSGALT00000096634	1.7193	11.8654	2.78686	Chr1	72542763	72552978	-	ENSGALG00000053772.1	NM_001278092.1	antisense	intergenic	upstream
ENSGALT00000096637	34.4142	86.1626	1.32406	Chr8	30183573	30191756	+	ENSGALG00000051896.1	XM_025153167.1	sense	genic	exonic
ENSGALT00000096643	0	0	0	Chr2	136359724	136386656	-	ENSGALG00000050071.1	XM_015283021.2	antisense	genic	intronic
ENSGALT00000096663	6.12968	2.80981	-1.12534	Chr24	3434745	3440505	-	ENSGALG00000053467.1	NM_001305160.2	sense	intergenic	downstream
ENSGALT00000096666	0.457855	0	0	Chr20	160570	171933	-	ENSGALG00000053257.1	NM_205448.1	antisense	genic	intronic
ENSGALT00000096670	7.34446	6.78165	-0.11502	Chr12	14256632	14260491	-	ENSGALG00000052534.1	XM_414417.5	sense	intergenic	upstream
ENSGALT00000096674	7.78354	3.3808	-1.20306	Chr3	85805364	85814778	-	ENSGALG00000046758.1	NM_001038586.1	antisense	intergenic	downstream
ENSGALT00000096680	0	0.560959	0	Chr15	4308108	4465948	+	ENSGALG00000052505.1	XM_415100.6	antisense	intergenic	upstream
ENSGALT00000096689	5.84	1.68288	-1.79504	Chr19	10120022	10123251	+	ENSGALG00000050465.1	XM_025142131.1	antisense	intergenic	downstream
ENSGALT00000096691	126.164	0	0	Chr7	32450084	32493036	-	ENSGALG00000049633.1	XM_004943007.3	sense	intergenic	upstream
ENSGALT00000096701	0	0.560959	0	Chr3	8164577	8168497	-	ENSGALG00000046928.1	XM_025148544.1	antisense	intergenic	downstream
ENSGALT00000096703	21.9958	6.77664	-1.69859	Chr20	3293664	3295902	+	ENSGALG00000047045.1	NM_205448.1	sense	genic	intronic
ENSGALT00000096707	3.61617	5.63466	0.639865	Chr5	58749404	58780533	-	ENSGALG00000054128.1	NM_205237.3	sense	intergenic	upstream
ENSGALT00000096710	14.3338	12.9522	-0.146224	Chr4	43792186	43796100	+	ENSGALG00000050835.1	XM_025149634.1	antisense	genic	exonic
ENSGALT00000096714	0	0.565973	0	Chr2	66933516	66972700	-	ENSGALG00000048834.1	NM_205006.1	antisense	intergenic	upstream
ENSGALT00000096715	3.78435	0.565973	-2.74124	Chr6	30829788	30853599	-	ENSGALG00000047519.1	NM_001031238.1	sense	intergenic	upstream
ENSGALT00000096718	139.722	97.9027	-0.513137	Chr25	1985900	1986921	+	ENSGALG00000046765.1	XM_015274638.2	sense	intergenic	upstream
ENSGALT00000096723	2.28928	0.565973	-2.01609	Chr1	136273711	136276075	-	ENSGALG00000047670.1	XM_025146654.1	antisense	genic	exonic
ENSGALT00000096724	2.46684	1.12693	-1.13026	Chr11	14719077	14728120	-	ENSGALG00000051042.1	NM_001044671.1	sense	intergenic	upstream
ENSGALT00000096726	0	0	0	Chr1	175692155	175699655	-	ENSGALG00000047002.1	XM_015277867.1	sense	intergenic	downstream
ENSGALT00000096732	0	2.24383	0	Chr4	66003625	66137004	-	ENSGALG00000054475.1	XM_004936029.3	antisense	genic	exonic
ENSGALT00000096733	45.5334	0	0	Chr6	15376661	15388505	-	ENSGALG00000051365.1	XM_025151970.1	sense	genic	exonic
ENSGALT00000096744	25.0139	14.1393	-0.823017	Chr5	58657539	58662429	-	ENSGALG00000050220.1	NM_205237.3	sense	intergenic	downstream
ENSGALT00000096745	0.91571	1.69792	0.890805	Chr2	20440420	20441969	+	ENSGALG00000047520.1	XM_015281310.2	sense	intergenic	downstream
ENSGALT00000096747	7.15751	1.12192	-2.67349	Chr13	4901841	4933035	+	ENSGALG00000051815.1	XM_414505.6	antisense	intergenic	upstream
ENSGALT00000096750	3.55072	0	0	Chr5	51337488	51339369	-	ENSGALG00000053209.1
ENSGALT00000096752	2.63501	1.12192	-1.23184	Chr7	1612810	1629899	+	ENSGALG00000049933.1	XM_025152455.1	antisense	intergenic	downstream
ENSGALT00000096753	3.60678	0.565973	-2.67191	Chr15	7610689	7614388	-	ENSGALG00000047229.1
ENSGALT00000096756	0	0	0	Chr10	920598	934817	+	ENSGALG00000052599.1	XM_025154089.1	sense	genic	intronic
ENSGALT00000096760	0.91571	0	0	Chr17	2460877	2463949	+	ENSGALG00000051527.1	XM_015279277.2	sense	intergenic	upstream
ENSGALT00000096767	79.854	24.7273	-1.69126	Chr4	42652032	42660174	+	ENSGALG00000052386.1	XM_420520.6	sense	intergenic	upstream
ENSGALT00000096770	0.457855	0	0	Chr3	24803650	24813870	+	ENSGALG00000054263.1	XM_025148857.1	antisense	intergenic	upstream
ENSGALT00000096771	2.17716	1.13195	-0.943641	Chr1	77117646	77119340	-	ENSGALG00000048586.1	XM_416490.6	sense	intergenic	downstream
ENSGALT00000096773	53.9148	198.861	1.88301	Chr7	10477277	10493194	-	ENSGALG00000052017.1	XM_421916.6	sense	genic	intronic
ENSGALT00000096786	19.0805	73.621	1.94802	Chr8	14928436	14930998	+	ENSGALG00000053234.1	XM_025153169.1	sense	intergenic	upstream
ENSGALT00000096788	0.401797	0	0	Chr2	76239361	76242653	-	ENSGALG00000055096.1	NM_001012562.1	antisense	genic	intronic
ENSGALT00000096791	1.37357	0	0	Chr2	44233835	44244621	-	ENSGALG00000051784.1	NM_001039324.1	antisense	intergenic	upstream
ENSGALT00000096796	0.457855	0	0	Chr4	7938241	7940886	-	ENSGALG00000052705.1
ENSGALT00000096799	0	0.560959	0	Chr1	49173061	49181295	+	ENSGALG00000019325.6	XM_015289296.2	sense	genic	exonic
ENSGALT00000096802	30.7139	21.9827	-0.482521	Chr4	68428327	68432801	-	ENSGALG00000048218.1	XM_015285470.2	antisense	intergenic	upstream
ENSGALT00000096804	13.1845	0	0	Chr23	868835	885800	+	ENSGALG00000047846.1	XM_015297574.2	sense	genic	intronic
ENSGALT00000096821	18.8657	2.80981	-2.74722	Chr1	146683856	146688125	-	ENSGALG00000051648.1	XM_001233103.4	sense	intergenic	downstream
ENSGALT00000096823	10.1476	7.31753	-0.471716	Chr7	125738	131432	-	ENSGALG00000049945.1	XM_015289156.2	antisense	intergenic	upstream
ENSGALT00000096827	23.2854	9.05056	-1.36335	Chr4	824937	834987	-	ENSGALG00000054221.1	XM_025150294.1	sense	intergenic	downstream
ENSGALT00000096828	0.859652	2.26389	1.39698	Chr14	6597798	6598974	-	ENSGALG00000053513.1	NM_001007834.1	antisense	intergenic	downstream
ENSGALT00000096845	0.803594	4.52779	2.49427	Chr4	12670555	12714331	-	ENSGALG00000054565.1	XM_025150054.1	sense	genic	exonic
ENSGALT00000096846	0.803594	0.565973	-0.505732	Chr7	9000473	9005769	+	ENSGALG00000052248.1
ENSGALT00000096848	2.28928	0.565973	-2.01609	Chr3	41647509	41688665	-	ENSGALG00000050591.1	XM_004935512.3	sense	intergenic	downstream
ENSGALT00000096850	4.41038	2.82987	-0.640168	Chr2	85248788	85254067	+	ENSGALG00000047971.1	XM_025147773.1	sense	genic	intronic
ENSGALT00000096861	0	0	0	Chr20	7025226	7035836	+	ENSGALG00000049730.1	NM_205448.1	sense	genic	intronic
ENSGALT00000096865	11.4558	12.4364	0.118491	Chr10	15036951	15044662	+	ENSGALG00000053016.1	NM_001278454.1	sense	intergenic	upstream
ENSGALT00000096869	0	24.3369	0	Chr4	81842000	81843984	-	ENSGALG00000050453.1	NM_205062.1	antisense	intergenic	upstream
[truncated: 10,470 more rows]
