# Supplementary material for: Transcriptome Analysis of Long Noncoding RNAs and mRNAs in Granulosa Cells of Jinghai Yellow Chickens Illuminated With Red Light
Source: Front Genet. 2021 Feb 9;12:563623. doi: 10.3389/fgene.2021.563623 (PMC7900633; doi:10.3389/fgene.2021.563623)
Supplement: Supplementary file 4 [file Table_4.XLSX]

## Sheet: Sheet1
Supplementary Table S4 Differentially expressed lncRNAs in the RL group compared with WL group.
lncRNA_id	baseMean_control_W	baseMean_case_R	log2FoldChange	pval	up_down	direction	type	location
ENSGALT00000055573	23.2106	0	0	0.0133034	Down	antisense	intergenic	upstream
ENSGALT00000066961	74.4909	2.26389	-5.04019	0.00357335	Down	antisense	intergenic	upstream
ENSGALT00000071020	17.763	0	0	0.0294884	Down	sense	genic	exonic
ENSGALT00000082046	16.4455	0	0	0.036321	Down	antisense	genic	intronic
ENSGALT00000082208	32.265	2.25386	-3.8395	0.0474175	Down	sense	intergenic	downstream
ENSGALT00000092308	27.0792	0	0	0.0253016	Down
ENSGALT00000093596	109.307	11.3195	-3.27151	0.0234871	Down	sense	genic	intronic
ENSGALT00000094338	39.1704	3.36575	-3.54076	0.0463986	Down	antisense	genic	intronic
ENSGALT00000094989	119.483	14.7153	-3.02141	0.0326055	Down	antisense	intergenic	upstream
ENSGALT00000095807	20.7998	0.560959	-5.21253	0.043498	Down	sense	intergenic	upstream
ENSGALT00000096733	45.5334	0	0	0.00133408	Down	sense	genic	exonic
ENSGALT00000097648	223.668	13.5834	-4.04145	0.00455407	Down	sense	genic	exonic
ENSGALT00000099008	16.2867	0	0	0.0360656	Down	antisense	genic	intronic
ENSGALT00000099424	27.5649	0.565973	-5.60596	0.0196052	Down	antisense	genic	intronic
ENSGALT00000099711	43.6462	0.565973	-6.26898	0.00420083	Down
ENSGALT00000099986	29.5833	0	0	0.00590681	Down	sense	genic	exonic
ENSGALT00000100034	26.4156	0	0	0.00888157	Down	sense	intergenic	downstream
ENSGALT00000101313	17.7724	0	0	0.0287782	Down	antisense	intergenic	downstream
ENSGALT00000101862	32.1435	1.13195	-4.82765	0.022557	Down	antisense	intergenic	downstream
ENSGALT00000102074	34.1337	0	0	0.00417475	Down	sense	intergenic	downstream
ENSGALT00000102112	14.8944	0	0	0.0474931	Down	sense	intergenic	downstream
ENSGALT00000103090	29.5178	1.13195	-4.70471	0.0282679	Down	sense	genic	exonic
ENSGALT00000103321	32.5919	2.26389	-3.84764	0.0475818	Down	sense	genic	exonic
ENSGALT00000103435	33.0031	1.68288	-4.2936	0.0322841	Down	sense	intergenic	upstream
ENSGALT00000103784	20.1271	0	0	0.0199598	Down	antisense	genic	intronic
ENSGALT00000104180	25.1541	0	0	0.010424	Down	antisense	genic	intronic
ENSGALT00000104297	24.5748	1.12192	-4.45314	0.047891	Down	sense	intergenic	downstream
ENSGALT00000104646	32.3959	2.24383	-3.85177	0.0456328	Down	sense	intergenic	upstream
ENSGALT00000105299	35.0776	2.26389	-3.95367	0.0377218	Down
ENSGALT00000105807	19.146	0	0	0.0234368	Down
ENSGALT00000106401	34.3488	1.13195	-4.92338	0.0176601	Down	antisense	intergenic	downstream
ENSGALT00000106867	29.1067	0	0	0.00646255	Down	sense	genic	intronic
ENSGALT00000107245	44.0665	2.81984	-3.966	0.0274298	Down	sense	intergenic	upstream
ENSGALT00000107399	40.1794	0.565973	-6.14958	0.00581614	Down	sense	intergenic	downstream
ENSGALT00000108152	49.3741	5.08874	-3.27837	0.0465749	Down	sense	genic	intronic
ENSGALT00000108266	20.1832	0	0	0.0198539	Down	sense	intergenic	downstream
TCONS_00001600	875.594	3.39584	-8.01035	1.25e-06	Down	sense	genic	exonic
TCONS_00004294	27.6958	1.13195	-4.61279	0.0329931	Down
TCONS_00008721	72.7338	0	0	0.00139943	Down	sense	genic	exonic
TCONS_00009773	128.518	2.82987	-5.50509	0.000815785	Down	antisense	intergenic	upstream
TCONS_00011330	31.9941	0.565973	-5.82093	0.0120427	Down	antisense	genic	intronic
TCONS_00013405	28865.6	1803.98	-4.0001	0.00242121	Down	sense	genic	exonic
TCONS_00016289	27.7892	1.12693	-4.62405	0.034073	Down
TCONS_00021038	48.4305	0	0	0.0413958	Down	sense	genic	intronic
TCONS_00024528	329.34	46.8053	-2.81483	0.0332433	Down	antisense	genic	intronic
TCONS_00024689	30053.8	3474.48	-3.11268	0.0140958	Down	antisense	genic	intronic
TCONS_00024966	214.203	0	0	2.52e-06	Down	sense	genic	exonic
TCONS_00025143	35.4981	0	0	0.00307223	Down	antisense	intergenic	upstream
TCONS_00025902	829.095	80.7587	-3.35985	0.010741	Down	sense	intergenic	upstream
TCONS_00026222	115.558	11.7952	-3.29235	0.0222993	Down	antisense	genic	intronic
TCONS_00028588	55597.3	8448.92	-2.71818	0.0298007	Down	sense	genic	exonic
TCONS_00029423	56.9146	4.4977	-3.66154	0.0271588	Down	sense	intergenic	upstream
TCONS_00031536	913.313	1.12693	-9.66256	1.26e-07	Down	sense	genic	exonic
TCONS_00035456	299.122	0	0	6.78e-07	Down	sense	genic	exonic
TCONS_00035873	6096.37	5.64469	-10.0768	0.0406404	Down
TCONS_00036721	396.619	24.1212	-4.03938	0.00328892	Down	sense	genic	exonic
TCONS_00038034	21.7249	0	0	0.0161456	Down	sense	genic	exonic
XR_001463621.2	14.502	0	0	0.0496272	Down	antisense	intergenic	upstream
XR_001463661.2	124.65	5.05364	-4.62441	0.00304917	Down	sense	genic	intronic
XR_001464460.2	148.86	19.799	-2.91045	0.0361281	Down	antisense	genic	exonic
XR_001465068.2	22.3976	0	0	0.0152141	Down	antisense	intergenic	downstream
XR_001465920.1	62.2595	4.4977	-3.79103	0.0206985	Down	antisense	intergenic	downstream
XR_001466985.2	30.3496	0.565973	-5.7448	0.0459907	Down
XR_001467178.2	88.1888	5.06367	-4.12234	0.0473917	Down	sense	intergenic	upstream
XR_001467673.2	50.0653	3.92671	-3.67242	0.0325338	Down	sense	intergenic	downstream
XR_001467930.2	395.011	59.031	-2.74235	0.0341249	Down
XR_001468097.2	68.4825	0	0	0.000261614	Down	sense	intergenic	downstream
XR_001468411.2	51.5228	0	0	0.0480607	Down	sense	intergenic	downstream
XR_001469277.2	15.9222	0	0	0.0403589	Down	sense	intergenic	downstream
XR_001471309.2	24.2012	0.565973	-5.4182	0.0275911	Down	antisense	genic	intronic
XR_003071261.1	26.0792	1.13195	-4.52602	0.0397217	Down
XR_003071441.1	148.309	2.26389	-6.03366	0.000304973	Down	sense	intergenic	upstream
XR_003071529.1	17.6415	0	0	0.0305794	Down	antisense	genic	exonic
XR_003071884.1	44.8982	1.68288	-4.73766	0.0124129	Down	antisense	intergenic	upstream
XR_003071991.1	212.933	11.2192	-4.24636	0.0280114	Down	antisense	intergenic	upstream
XR_003071993.1	121.912	0	0	0.00456206	Down	antisense	intergenic	upstream
XR_003073635.1	22.9303	0.560959	-5.35322	0.0327361	Down	antisense	intergenic	upstream
XR_003073698.1	24.4908	0.565973	-5.43536	0.0265147	Down	antisense	intergenic	downstream
XR_003074067.1	37.8435	0.565973	-6.06317	0.00695465	Down	sense	intergenic	downstream
XR_003074095.1	35.3951	0	0	0.00336126	Down	sense	genic	exonic
XR_003074096.1	47.8229	0	0	0.001022	Down	antisense	genic	exonic
XR_003074097.1	35.0215	0	0	0.00332493	Down	antisense	genic	exonic
XR_003074315.1	16.2119	0	0	0.0381618	Down	antisense	intergenic	upstream
XR_003074346.1	14.5674	0	0	0.0480506	Down	antisense	intergenic	upstream
XR_003074769.1	14.5674	0	0	0.0480506	Down	antisense	intergenic	upstream
XR_003075011.1	39.1795	1.68789	-4.53681	0.0201177	Down	sense	intergenic	downstream
XR_003075696.1	42.7396	0	0	0.00165662	Down	antisense	intergenic	upstream
XR_003075774.1	31.3959	0	0	0.00501629	Down	sense	intergenic	upstream
XR_003075803.1	27.7613	0	0	0.00714289	Down	antisense	intergenic	upstream
XR_003076457.1	28.3218	0.565973	-5.64504	0.0176634	Down	antisense	genic	intronic
XR_003076937.1	100.524	6.75658	-3.8951	0.0104808	Down	antisense	intergenic	upstream
XR_003076939.1	66.6886	1.12192	-5.8934	0.00193323	Down	antisense	intergenic	upstream
XR_003077075.1	21.2016	0	0	0.0176753	Down
XR_003077120.1	17.7724	0	0	0.0287782	Down	antisense	genic	exonic
XR_003077122.1	32.1716	0	0	0.00435743	Down	antisense	genic	exonic
XR_003077123.1	44.4495	1.68288	-4.72317	0.0137348	Down	antisense	genic	exonic
XR_003077433.1	38.1425	2.25386	-4.08093	0.0287352	Down	antisense	intergenic	upstream
XR_003077493.1	20.7344	0	0	0.0192861	Down	sense	intergenic	downstream
XR_003077640.1	225.174	29.2451	-2.94477	0.0282507	Down	antisense	intergenic	upstream
XR_140261.4	48.692	2.24383	-4.43965	0.0140916	Down	sense	intergenic	downstream
XR_212697.3	191.787	16.8438	-3.50921	0.0122237	Down	sense	intergenic	upstream
ENSGALT00000050615	0	20.8407	0	0.0127568	Up	sense	genic	exonic
ENSGALT00000094344	0	18.066	0	0.019949	Up	antisense	intergenic	upstream
ENSGALT00000097779	0	15.2361	0	0.0325937	Up	sense	genic	exonic
ENSGALT00000099549	4.98974	121.608	4.60713	0.00312466	Up	antisense	intergenic	downstream
ENSGALT00000099874	0	80.3575	0	0.00270116	Up
ENSGALT00000100523	0	922.777	0	0.0249035	Up	sense	genic	exonic
ENSGALT00000101064	0.457855	30.4071	6.05337	0.0093048	Up	sense	genic	exonic
ENSGALT00000103094	0	40.4642	0	0.00450677	Up
ENSGALT00000103341	6.02695	95.1229	3.98029	0.010987	Up	sense	intergenic	upstream
ENSGALT00000103636	0	118.178	0	0.0174471	Up	antisense	intergenic	upstream
ENSGALT00000104938	0	12.9773	0	0.0498836	Up
ENSGALT00000106937	16.7819	131.38	2.96878	0.0319717	Up	antisense	intergenic	upstream
ENSGALT00000108351	4.00858	44.406	3.46959	0.0438988	Up	sense	genic	intronic
TCONS_00004554	9.50284	95.5836	3.33033	0.0230276	Up	sense	intergenic	downstream
TCONS_00004943	0	779.732	0	0.0270743	Up	sense	intergenic	downstream
TCONS_00005549	0	46.8404	0	0.000669321	Up	sense	genic	intronic
TCONS_00009774	0	16.3781	0	0.0266221	Up	antisense	intergenic	upstream
TCONS_00010670	347.608	2797.95	3.00883	0.0184223	Up	antisense	genic	exonic
TCONS_00010770	321.567	6861.81	4.4154	0.00116942	Up	sense	genic	exonic
TCONS_00010771	225.621	4524.64	4.32583	0.0012039	Up	sense	genic	exonic
TCONS_00010786	574.114	4578.94	2.9956	0.0438361	Up	sense	genic	exonic
TCONS_00010789	834.756	12822.1	3.94114	0.00246976	Up	antisense	genic	exonic
TCONS_00010798	6291.37	54102.7	3.10425	0.0130323	Up	antisense	genic	exonic
TCONS_00010800	0	62.3667	0	0.00585904	Up	antisense	genic	exonic
TCONS_00010819	16.5482	265.981	4.00657	0.0038376	Up	antisense	genic	exonic
TCONS_00010826	22.3137	570.399	4.67597	0.00933099	Up	antisense	genic	exonic
TCONS_00011109	0	41.5912	0	0.00338797	Up	sense	genic	intronic
TCONS_00011115	2.28928	36.5325	3.99622	0.0382335	Up	sense	genic	intronic
TCONS_00011120	117.604	668.265	2.50648	0.0453996	Up	antisense	genic	exonic
TCONS_00014848	0	130.354	0	9.53e-06	Up	sense	genic	intronic
TCONS_00017889	8.83953	106.803	3.59484	0.0409001	Up	antisense	genic	intronic
TCONS_00019959	0	51.9893	0	0.00907625	Up	antisense	genic	exonic
TCONS_00020287	0	32.6459	0	0.00268612	Up	sense	genic	exonic
TCONS_00020288	0.803594	49.1093	5.93339	0.0034278	Up	sense	genic	exonic
TCONS_00020605	32.4517	208.277	2.68214	0.0382637	Up	antisense	genic	intronic
TCONS_00021018	0.457855	24.2215	5.72525	0.0192241	Up	sense	genic	exonic
TCONS_00025270	0	121.914	0	0.00358935	Up	antisense	intergenic	downstream
TCONS_00026029	1474.49	9908.19	2.7484	0.0242885	Up	antisense	genic	exonic
TCONS_00026033	1270.8	8223.95	2.69409	0.0268748	Up	antisense	genic	exonic
TCONS_00026046	824.198	12306.9	3.90033	0.00276209	Up	antisense	genic	exonic
TCONS_00026241	0	184.056	0	1.08e-05	Up	antisense	genic	intronic
TCONS_00026431	1.37357	255.538	7.53947	1.17e-05	Up	sense	genic	exonic
TCONS_00028139	0	157.921	0	4.29e-06	Up	sense	genic	exonic
TCONS_00029027	0	27.5923	0	0.0049493	Up	antisense	intergenic	upstream
TCONS_00029029	39.8334	505.929	3.66688	0.0137629	Up	antisense	intergenic	upstream
TCONS_00029738	0	119.851	0	0.0112937	Up	sense	genic	exonic
TCONS_00031305	16.0249	436.749	4.76841	0.000680431	Up	sense	intergenic	upstream
TCONS_00033062	62.5027	404.684	2.6948	0.0430973	Up	antisense	genic	exonic
TCONS_00035845	348.404	31862	6.51493	0.000500333	Up
XR_001461730.2	821.209	4897.85	2.57633	0.0375397	Up	sense	intergenic	downstream
XR_001464281.2	0.457855	17.47	5.25384	0.0484338	Up	antisense	genic	exonic
XR_001464283.2	0	14.0741	0	0.0402767	Up	antisense	genic	exonic
XR_001465473.2	0.91571	96.0399	6.7126	0.00643288	Up
XR_001466682.2	2.00898	47.9122	4.57585	0.0128484	Up	antisense	genic	exonic
XR_001468386.1	38.9177	263.658	2.76017	0.0330359	Up	sense	intergenic	downstream
XR_001468901.2	0	56.131	0	0.0486385	Up	antisense	genic	exonic
XR_003071093.1	0.859652	25.3484	4.882	0.0291257	Up	antisense	intergenic	downstream
XR_003071297.1	0.457855	20.2447	5.46651	0.0323981	Up	antisense	intergenic	upstream
XR_003071960.1	0.401797	37.7547	6.55405	0.00443378	Up	antisense	genic	exonic
XR_003073875.1	0	191.198	0	1.96e-06	Up	sense	intergenic	upstream
XR_003074390.1	4.47582	49.6251	3.47085	0.0403589	Up	antisense	intergenic	upstream
XR_003074899.1	8.03594	74.4577	3.21188	0.0393424	Up	antisense	genic	intronic
XR_003075010.1	0	15.7821	0	0.0294896	Up	sense	intergenic	downstream
XR_003075475.1	3.66284	50.747	3.79229	0.0224899	Up	antisense	genic	exonic
XR_003076699.1	0	25.3535	0	0.00665697	Up	sense	intergenic	downstream
XR_003078003.1	0	14.0892	0	0.0402242	Up	sense	genic	intronic
XR_210281.3	0	14.1042	0	0.0401719	Up	antisense	genic	exonic
