# Supplementary material for: Transcriptome Analysis of Long Noncoding RNAs and mRNAs in Granulosa Cells of Jinghai Yellow Chickens Illuminated With Red Light
Source: Front Genet. 2021 Feb 9;12:563623. doi: 10.3389/fgene.2021.563623 (PMC7900633; doi:10.3389/fgene.2021.563623)
Supplement: Supplementary file 5 [file Table_5.XLSX]

## Sheet: Sheet1
Supplementary Table S5 Interaction relationships between 120 lncRNAs and taregt genes
lncRNA	mRNA	CorrelationCoefficient	p-value
ENSGALT00000100523	BG2	1	8.62e-14
XR_001470036.1	TRPM2	0.999999	6.73e-07
TCONS_00005543	BG2	0.999998	1.71e-06
XR_003071850.1	HOXC6	0.999998	2.36e-06
ENSGALT00000100575	GSTT1L	0.999997	3.44e-06
ENSGALT00000101313	LRRC17	0.999996	3.58e-06
XR_001468781.1	MMP23B	0.999996	3.93e-06
ENSGALT00000102055	GPRC5C	-0.999996	3.93e-06
ENSGALT00000099008	TNFSF15	0.999996	4.08e-06
XR_001468781.1	TNFSF13B	0.999996	4.2e-06
ENSGALT00000099008	HSPG2	0.999996	4.42e-06
XR_003074097.1	SLC16A4	0.999995	5.01e-06
XR_003071850.1	PHYKPL	0.999993	7.04e-06
XR_003072021.1	ENG	0.999993	7.35e-06
ENSGALT00000103262	IFIT5	0.999992	8.12e-06
ENSGALT00000091427	SLC44A3	0.999992	8.3e-06
XR_003074097.1	MATN3	0.999991	8.91e-06
XR_003074059.1	CPZ	0.999991	8.93e-06
ENSGALT00000107955	GGT5	0.999991	9.01e-06
ENSGALT00000096804	CLEC3B	0.999991	9.1e-06
XR_003071993.1	CPZ	0.99999	9.59e-06
TCONS_00031276	ACOT12	-0.99999	9.67e-06
XR_003074059.1	MAP3K6	0.999988	1.16e-05
XR_001468932.1	RGS7BP	0.999988	1.2e-05
ENSGALT00000100575	S100A16	0.999988	1.24e-05
TCONS_00010816	LAMB1	0.999987	1.31e-05
ENSGALT00000108266	SLC35F1	0.999987	1.33e-05
XR_003071993.1	MAP3K6	0.999986	1.38e-05
ENSGALT00000055573	CLEC3B	0.999986	1.39e-05
XR_001466985.2	EPHX1	0.999986	1.43e-05
ENSGALT00000087774	FAM65A	0.999986	1.44e-05
ENSGALT00000099008	FOXD3	0.999985	1.47e-05
ENSGALT00000102055	ELOVL1	0.999984	1.6e-05
XR_001463661.2	CD7	0.999984	1.6e-05
XR_001471309.2	TSHZ3	-0.999983	1.73e-05
ENSGALT00000108266	MATN3	0.999983	1.75e-05
ENSGALT00000087774	C1QTNF7	0.999982	1.79e-05
XR_001466103.2	ROBO4	0.999982	1.81e-05
XR_001466985.2	FAM188B	0.999981	1.89e-05
ENSGALT00000091427	LOC107055361	0.999981	1.9e-05
ENSGALT00000092278	CYP1B1	0.999981	1.94e-05
XR_212886.3	VCAM1	0.99998	1.96e-05
ENSGALT00000107168	LOC422171	0.99998	1.97e-05
XR_003076940.1	SGCD	0.99998	2e-05
ENSGALT00000091427	FAM198A	0.99998	2.03e-05
ENSGALT00000105358	LOC421285	0.999979	2.1e-05
ENSGALT00000104180	CLEC3B	0.999979	2.11e-05
ENSGALT00000050615	NUDT14	-0.999979	2.12e-05
ENSGALT00000107168	C1QTNF5	0.999978	2.17e-05
XR_003071850.1	KANK1	0.999978	2.18e-05
ENSGALT00000100034	BLEC1	0.999978	2.24e-05
XR_003074097.1	PLPPR3	0.999977	2.28e-05
ENSGALT00000062420	C4H4ORF47	0.999977	2.28e-05
ENSGALT00000100034	LOC771388	0.999977	2.32e-05
ENSGALT00000095807	CYP17A1	0.999975	2.45e-05
XR_003075696.1	SPON2	0.999975	2.45e-05
ENSGALT00000107955	JAG2	0.999974	2.57e-05
XR_212886.3	IRF8	0.999973	2.66e-05
XR_003075696.1	ATP5A1W	0.999973	2.7e-05
TCONS_00008756	BLEC1	0.999972	2.79e-05
XR_001466985.2	FRMD4B	0.999971	2.88e-05
XR_003072021.1	LY6E	0.99997	2.98e-05
TCONS_00008756	LOC771388	0.99997	3.05e-05
XR_001468932.1	CLIC2	0.999969	3.14e-05
XR_003071993.1	KANK1	0.999968	3.21e-05
ENSGALT00000108266	PLPPR3	0.999968	3.21e-05
XR_003076699.1	SPIRE1L	-0.999965	3.54e-05
TCONS_00031283	SLC6A14	-0.999965	3.54e-05
XR_003071850.1	ITGA8	0.999964	3.6e-05
XR_003074059.1	KANK1	0.999964	3.61e-05
ENSGALT00000095807	DLC1	0.999963	3.7e-05
XR_003076940.1	HTRA1	0.999963	3.71e-05
XR_001468932.1	SOX10	0.99996	4.02e-05
XR_003074096.1	SCARF2	0.999959	4.06e-05
TCONS_00011357	PRSS35	0.999959	4.08e-05
ENSGALT00000087774	DACT1	0.999959	4.13e-05
TCONS_00030174	LOC424918	-0.999958	4.18e-05
XR_001470036.1	COL6A2	0.999957	4.31e-05
TCONS_00010788	HRH3	0.999957	4.32e-05
XR_001468781.1	ACSL5	0.999956	4.37e-05
TCONS_00008756	KCNE4	0.999956	4.4e-05
XR_001468781.1	PID1	0.999955	4.46e-05
ENSGALT00000103262	ARHGAP25	0.999955	4.5e-05
TCONS_00036641	ITGA7	0.999955	4.53e-05
ENSGALT00000103262	AQP1	0.999954	4.6e-05
ENSGALT00000108266	SLC16A4	0.999953	4.67e-05
XR_003074096.1	FAP	0.999952	4.77e-05
ENSGALT00000103341	CFAP69	-0.999952	4.78e-05
ENSGALT00000099008	ANTXR1	0.999952	4.83e-05
ENSGALT00000055573	FAP	0.99995	5.01e-05
XR_003074097.1	HOXC6	0.99995	5.04e-05
ENSGALT00000104239	MIEF2	-0.999949	5.08e-05
TCONS_00009791	RBPJL	0.999949	5.08e-05
ENSGALT00000100034	KCNE4	0.999948	5.16e-05
ENSGALT00000095807	AMY2A	-0.999948	5.19e-05
ENSGALT00000091427	LRRC17	0.999948	5.21e-05
ENSGALT00000107168	BLA	0.999947	5.3e-05
ENSGALT00000099008	TEK	0.999947	5.32e-05
ENSGALT00000092645	MOS	0.999946	5.4e-05
TCONS_00010816	AMY2A	-0.999946	5.4e-05
ENSGALT00000103262	OGN	0.999945	5.52e-05
XR_001468932.1	ECM2	0.999943	5.66e-05
XR_003074097.1	PHYKPL	0.999943	5.69e-05
XR_001463661.2	LOC101747522	-0.999943	5.75e-05
XR_003071850.1	HPX	0.999943	5.75e-05
XR_001468932.1	ITGA1	0.999942	5.77e-05
XR_001466103.2	TMSB4X	0.999942	5.78e-05
XR_003072021.1	MUL1	0.999942	5.8e-05
XR_003076940.1	IFI30	0.999941	5.93e-05
XR_001468781.1	KRT17	0.999939	6.14e-05
ENSGALT00000101313	LOC107055361	0.999938	6.19e-05
TCONS_00011357	LOC421081	0.999937	6.26e-05
ENSGALT00000092278	PRKG2	0.999937	6.3e-05
TCONS_00030174	PALMD	-0.999937	6.35e-05
ENSGALT00000092278	CIDEC	0.999936	6.35e-05
TCONS_00031270	S100Z	0.999935	6.48e-05
ENSGALT00000095807	RARRES1	0.999935	6.5e-05
XR_003071993.1	PHYKPL	0.999935	6.5e-05
XR_003074059.1	HPX	0.999934	6.55e-05
XR_003071993.1	HPX	0.999934	6.55e-05
XR_001463495.2	RASGRP3	-0.999934	6.57e-05
TCONS_00030174	SOX7	-0.999934	6.64e-05
ENSGALT00000103262	CFD	0.999932	6.75e-05
TCONS_00010816	DLC1	0.999932	6.8e-05
XR_003074097.1	COL4A3	-0.999931	6.88e-05
XR_003076699.1	ZP3L2	-0.99993	7.03e-05
XR_003074059.1	PHYKPL	0.99993	7.05e-05
ENSGALT00000095807	LAMB1	0.999929	7.11e-05
ENSGALT00000087774	SPO11	0.999926	7.35e-05
ENSGALT00000096804	FAP	0.999926	7.36e-05
XR_001466665.2	ZBTB42	-0.999923	7.7e-05
ENSGALT00000104180	ALPL	0.999923	7.73e-05
ENSGALT00000100575	DBN1	0.999922	7.8e-05
ENSGALT00000091427	SH3D19	0.999922	7.8e-05
ENSGALT00000103262	DEPTOR	0.999921	7.87e-05
TCONS_00030174	SH2D4A	-0.999921	7.92e-05
ENSGALT00000087774	KANK3	0.999921	7.93e-05
XR_003071850.1	CPZ	0.99992	8.05e-05
XR_001466103.2	SV2B	0.999919	8.11e-05
XR_001470036.1	COL5A2	0.999918	8.17e-05
XR_001466103.2	ECM2	0.999918	8.2e-05
XR_001466103.2	SAMD9L	0.999918	8.21e-05
XR_003078022.1	SV2B	0.999916	8.43e-05
XR_003074059.1	ZNF385C	0.999914	8.57e-05
XR_003071850.1	SLC16A4	0.999914	8.59e-05
XR_003071993.1	HOXC6	0.999914	8.64e-05
TCONS_00010799	CAMSAP2	0.999913	8.7e-05
XR_003071850.1	COL4A3	-0.999913	8.72e-05
ENSGALT00000108152	UCHL1	0.999912	8.76e-05
ENSGALT00000087774	SFRP5	0.999912	8.77e-05
ENSGALT00000099050	GRHL1	0.999912	8.78e-05
XR_003071993.1	ZNF385C	0.999912	8.79e-05
ENSGALT00000107955	EGFLAM	0.999912	8.8e-05
XR_001464460.2	SMAP2	0.999912	8.83e-05
XR_001466985.2	NBL1	0.999911	8.91e-05
XR_003074097.1	KANK1	0.999911	8.92e-05
ENSGALT00000055573	SCARF2	0.99991	9e-05
TCONS_00010816	HPX	0.999908	9.19e-05
XR_001467986.2	NME5	0.999908	9.19e-05
ENSGALT00000066961	NCALD	-0.999908	9.21e-05
XR_003074059.1	HOXC6	0.999908	9.23e-05
XR_001471309.2	P2RY8	0.999907	9.28e-05
XR_003071850.1	NTNG2	0.999906	9.35e-05
ENSGALT00000101313	SLC44A3	0.999906	9.4e-05
TCONS_00010816	CYP17A1	0.999905	9.52e-05
XR_003074097.1	SLC35F1	0.999902	9.83e-05
ENSGALT00000101313	IFI6	0.999902	9.84e-05
XR_003072021.1	HHIPL2	-0.999901	9.94e-05
ENSGALT00000050615	LOC101748543	-0.999901	9.94e-05
XR_001466985.2	SLC5A3	-0.999899	0.000101216
ENSGALT00000100575	NPR3	0.999898	0.000101609
XR_001466103.2	SOX10	0.999898	0.000102088
ENSGALT00000050615	ADAD1	-0.999897	0.000102605
XR_003078022.1	LIMD2	0.999896	0.000104007
ENSGALT00000050615	TGFBR3	-0.999894	0.000106497
ENSGALT00000107168	SLC35F1	0.999894	0.000106498
XR_001464460.2	FAM117B	-0.999893	0.00010695
ENSGALT00000099008	SAMD9L	0.999893	0.000107402
TCONS_00011141	KPNA7	-0.999891	0.000108933
TCONS_00008756	ABCB1LA	-0.999891	0.000109
ENSGALT00000097779	RASGRF1	0.99989	0.000109678
TCONS_00030177	TFAP2C	-0.99989	0.000110328
XR_212886.3	RTN1	0.999888	0.000111796
TCONS_00036641	CCDC92B	0.999888	0.000111816
ENSGALT00000100034	AKR1B10L2	0.999888	0.000111933
ENSGALT00000103262	PDLIM1	0.999885	0.000114515
XR_001466103.2	CCR2	0.999885	0.000114733
XR_003076940.1	GLRX	0.999885	0.000115302
TCONS_00005525	LOC112530875	0.999884	0.000116037
ENSGALT00000107955	LOC101747522	-0.999883	0.000117118
XR_003072079.1	PLA1A	0.999883	0.00011717
ENSGALT00000108266	LOC422171	0.999882	0.000118262
XR_001468781.1	FSHR	-0.999881	0.000118728
ENSGALT00000095807	NOL4	0.999879	0.000121197
ENSGALT00000099008	OASL	0.999878	0.000121794
ENSGALT00000096804	SCARF2	0.999878	0.000121854
TCONS_00031276	OVSTL	-0.999878	0.000122221
TCONS_00010816	CPZ	0.999877	0.000122526
XR_001468781.1	NMRAL1	0.999877	0.000123485
XR_003076937.1	GSTT1L	0.999876	0.000123734
XR_001467986.2	GSTZ1	0.999876	0.000124202
ENSGALT00000107168	LOC107054133	0.999875	0.000124597
ENSGALT00000100034	SH2D4A	0.999875	0.000125006
XR_003071850.1	MATN3	0.999875	0.00012507
ENSGALT00000103262	GRP	0.999874	0.000126022
ENSGALT00000091427	ADORA2A	0.999874	0.000126218
XR_001471487.2	TMEM136-1	0.999873	0.00012654
TCONS_00036641	PRSS23	0.999871	0.000128717
ENSGALT00000101313	FAM198A	0.999871	0.000128801
ENSGALT00000050615	C6orf132	-0.999871	0.000129207
ENSGALT00000108266	C1QTNF5	0.999871	0.000129232
ENSGALT00000087774	SH3PXD2A	0.99987	0.000129532
XR_003078022.1	TMSB4X	0.999868	0.000131998
ENSGALT00000108266	SMOX	-0.999867	0.000133071
XR_003071850.1	PLPPR3	0.999867	0.00013321
ENSGALT00000104180	MN1	0.999866	0.000133659
TCONS_00036641	MRVI1	0.999866	0.000133696
ENSGALT00000104180	FAP	0.999863	0.000136788
XR_003072021.1	PRKCB	0.999862	0.000137688
XR_003078022.1	SAMD9L	0.999862	0.000137876
ENSGALT00000097648	SYPL1	0.99986	0.000139679
XR_003076940.1	NID1	0.999859	0.000140674
TCONS_00011141	SGK2	-0.999858	0.000141552
ENSGALT00000092976	BCHE	0.999858	0.000141922
XR_003076937.1	S100A16	0.999857	0.000142631
TCONS_00009791	TENM3	-0.999857	0.000143117
XR_001470036.1	CBFA2T3	0.999855	0.000144718
ENSGALT00000096804	ALPL	0.999855	0.000144936
XR_001466103.2	RGS7BP	0.999855	0.000145047
TCONS_00031283	BHLHE23	-0.999855	0.000145312
XR_003078022.1	HOXB6	0.999855	0.00014546
XR_001470036.1	FOXF1	0.999852	0.000147595
ENSGALT00000066961	GDF3	0.999851	0.000148521
ENSGALT00000066961	GDF9	0.999851	0.000148604
XR_001468781.1	BCO1	0.999851	0.000148864
ENSGALT00000102074	LOC421285	0.999851	0.000148935
XR_001464460.2	CPM	0.999851	0.000148952
ENSGALT00000099008	TMSB4X	0.99985	0.000149823
XR_001469002.2	BMP15	-0.999849	0.000151333
XR_003076940.1	LOC770126	0.999847	0.000152778
XR_001468781.1	MICALL2	0.999846	0.000153714
ENSGALT00000108266	COL4A3	-0.999846	0.000154163
ENSGALT00000102074	MOS	0.999845	0.000154555
ENSGALT00000102055	RNF182	-0.999844	0.000155629
ENSGALT00000102055	ARHGDIB	0.999844	0.000155675
XR_212886.3	PLCL2	-0.999844	0.000156002
TCONS_00011357	ZDHHC15	-0.999844	0.00015646
XR_001466665.2	COL2A1	-0.999843	0.000156688
ENSGALT00000106401	SSTR2	0.999842	0.000158475
ENSGALT00000055573	DES	0.99984	0.000159662
ENSGALT00000100034	PALMD	0.99984	0.000159892
XR_003074097.1	ITGA8	0.99984	0.00016046
ENSGALT00000107168	C1orf226	0.99984	0.000160474
ENSGALT00000095807	SEMA3G	0.999838	0.000161642
ENSGALT00000107168	MATN3	0.999838	0.00016201
ENSGALT00000104239	GBP1	-0.999838	0.000162049
ENSGALT00000087774	PI15	0.999838	0.000162081
XR_003076937.1	DBN1	0.999837	0.00016258
ENSGALT00000099008	COL6A3	0.999837	0.000162743
XR_003074096.1	CLEC3B	0.999836	0.000163651
XR_212886.3	LOC100857632	0.999836	0.00016418
XR_003078022.1	BCO1	0.999835	0.000164806
XR_003075695.1	PAK6	0.999835	0.000164827
XR_001466103.2	MMP9	0.999833	0.000167065
XR_003074097.1	SMOX	-0.999833	0.000167377
XR_001466103.2	B3GALT2	0.999832	0.000167543
ENSGALT00000066961	ITGB6	0.999832	0.000168496
ENSGALT00000096804	DES	0.999831	0.000168711
ENSGALT00000104180	CFH	0.999829	0.000170514
XR_001466665.2	WDFY4	-0.999829	0.000171079
XR_001471487.2	SLC5A3	-0.999829	0.000171253
ENSGALT00000099549	KCNS3	-0.999829	0.000171393
XR_001468932.1	ROBO4	0.999828	0.000172475
ENSGALT00000101313	SH3D19	0.999825	0.000174614
XR_003071850.1	MAP3K6	0.999823	0.000176779
XR_003076937.1	CHST8	-0.999823	0.000177073
XR_212886.3	IL1RAP	0.999822	0.000177684
XR_001468932.1	APCDD1L	0.999822	0.000178116
XR_003071297.1	PAK6	0.999821	0.000178562
ENSGALT00000100575	CA8	0.999821	0.000179436
ENSGALT00000092278	CERS4	0.99982	0.00017984
TCONS_00011357	NCALD	-0.99982	0.00018018
TCONS_00010793	CAMSAP2	0.99982	0.000180213
XR_001471309.2	LOC424918	0.999819	0.000180827
TCONS_00002664	LOC107056921	0.999818	0.000181758
TCONS_00010845	LOC101749223	0.999817	0.000183008
ENSGALT00000099008	SOX10	0.999816	0.00018364
XR_001466665.2	SLC19A2	-0.999815	0.000184858
XR_003071993.1	ITGA8	0.999814	0.000186364
TCONS_00010816	MAP3K6	0.999813	0.000186827
XR_001466985.2	CDH23	0.999813	0.000187075
XR_003078022.1	CCR2	0.999812	0.000187719
XR_001468781.1	RIPK3	0.999812	0.000188265
ENSGALT00000100575	CHST8	-0.999811	0.000188629
XR_001466665.2	FAAHL	-0.999811	0.000188718
TCONS_00031283	FAAHL	-0.999811	0.000189486
XR_003074059.1	ITGA8	0.999809	0.000190981
ENSGALT00000108266	TENM4	0.999808	0.000191988
ENSGALT00000050615	FGD5	-0.999807	0.000192646
XR_003072021.1	AGTR2	0.999807	0.000192915
ENSGALT00000055573	ALPL	0.999806	0.000193528
XR_001468932.1	STAR	0.999805	0.000194965
XR_003071256.1	WBSCR17	-0.999805	0.0001953
ENSGALT00000055573	TWIST2	0.999804	0.000196051
ENSGALT00000100034	PLN	0.999804	0.000196227
ENSGALT00000102055	PQLC2	0.999804	0.00019645
ENSGALT00000107168	SLC16A4	0.999803	0.000196537
ENSGALT00000101313	RAMP2	0.999803	0.000196854
XR_001470036.1	LOC427656	0.999803	0.000197359
XR_001470036.1	LOC107049680	0.999802	0.000197947
XR_003076940.1	CCL26	0.999801	0.000198504
ENSGALT00000102055	COLEC10	0.999801	0.000199015
XR_003076063.1	CD7	0.9998	0.000199986
ENSGALT00000104180	SCARF2	0.9998	0.000200397
ENSGALT00000096804	MN1	0.999798	0.000202211
ENSGALT00000108266	HOXC6	0.999797	0.000203268
XR_001470036.1	COL6A3	0.999797	0.000203331
ENSGALT00000101313	ABCB1	0.999796	0.000203599
XR_001468781.1	NAALAD2	0.999796	0.000203853
XR_001471309.2	ZNFX1	0.999795	0.000204896
ENSGALT00000104180	DES	0.999794	0.000205756
XR_001466332.2	DMGDH	0.999794	0.000206409
ENSGALT00000066961	LOC421081	0.999792	0.000207945
ENSGALT00000101313	ZNF385D	0.999791	0.000208587
XR_001468781.1	HOXB6	0.999791	0.000208975
ENSGALT00000099008	CDH19	0.99979	0.000209649
TCONS_00031283	IRF6	-0.99979	0.000210105
ENSGALT00000097648	SIDT1	0.999789	0.000210677
XR_003075138.1	LOC100859230	-0.999789	0.00021078
XR_003071993.1	SLC16A4	0.999787	0.00021258
ENSGALT00000108266	PHYKPL	0.999787	0.000212808
TCONS_00005525	ENPP6	0.999787	0.000212924
ENSGALT00000091427	IFI6	0.999787	0.000213191
ENSGALT00000087774	LOC107056280	0.999786	0.000213554
ENSGALT00000099008	ROBO4	0.999786	0.000214205
XR_003072079.1	ATOH8	0.999786	0.000214396
ENSGALT00000091427	ABCB1	0.999785	0.000214514
ENSGALT00000096804	TWIST2	0.999785	0.000214844
ENSGALT00000104180	RXFP1	0.999785	0.000214938
XR_001463661.2	GGT5	0.999785	0.000215166
XR_003074059.1	OSMR	0.999785	0.000215201
XR_212886.3	GLRA4	0.999785	0.000215287
TCONS_00008756	CADPS2	0.999785	0.000215293
XR_001468932.1	MMP9	0.999782	0.000217737
ENSGALT00000105358	IL1RAP	0.999781	0.000218833
XR_003071993.1	OSMR	0.999779	0.000220653
XR_001471309.2	VAV3	0.999779	0.000220972
ENSGALT00000066961	PRSS35	0.999779	0.000221012
XR_003074097.1	NTNG2	0.999779	0.000221091
TCONS_00010798	FOXP1	0.999777	0.000222509
ENSGALT00000099008	PSTPIP1	0.999777	0.000222651
ENSGALT00000096804	RXFP1	0.999777	0.000223193
XR_003074059.1	SLC16A4	0.999776	0.000223529
XR_001463495.2	PCSK1	-0.999776	0.000223737
XR_003075696.1	ITGB6	0.999774	0.000225794
TCONS_00010788	CYSP1L	0.999773	0.000227018
XR_212886.3	LPAR3	0.999772	0.000227847
TCONS_00005525	RASGRF1	0.999772	0.000227866
ENSGALT00000107168	PLPPR3	0.999772	0.000227882
XR_003078022.1	CDH19	0.999772	0.000228171
XR_003071993.1	MAK	0.999772	0.000228351
TCONS_00036641	EOGT	0.999771	0.000228515
XR_003078022.1	TEK	0.99977	0.000229635
XR_003074059.1	MAK	0.99977	0.000229883
TCONS_00010845	FRMPD2	0.99977	0.000230151
XR_001463495.2	IFIH1	-0.99977	0.00023018
XR_001468343.2	ESM1	0.99977	0.000230369
XR_001467244.2	GAD2	0.999769	0.0002314
ENSGALT00000101313	EPSTI1	0.999768	0.000232439
ENSGALT00000105358	ATP10D	0.999767	0.000233227
TCONS_00031276	SGPP2	-0.999766	0.00023365
TCONS_00031283	WDFY4	-0.999766	0.000233732
TCONS_00030174	AKR1B10L2	-0.999765	0.000235411
XR_001470554.2	DUSP27	-0.999764	0.000235884
XR_003076937.1	CA8	0.999764	0.000236069
ENSGALT00000100575	ARX	0.999764	0.000236461
XR_001471309.2	ABCB1	0.999763	0.000236569
XR_001470036.1	LOC416169	0.999763	0.000236611
TCONS_00031283	MCF2L	-0.999762	0.000237911
XR_003078022.1	ROBO4	0.999762	0.000238091
ENSGALT00000099050	TMEM184A	0.999761	0.0002385
ENSGALT00000055573	RXFP1	0.999761	0.000239092
ENSGALT00000087774	PLAC9	0.999759	0.000240657
XR_001471309.2	EPSTI1	0.999759	0.000240722
ENSGALT00000097648	PRODH	0.999759	0.000240806
ENSGALT00000099008	RGS7BP	0.999759	0.000241168
ENSGALT00000108266	BLA	0.999758	0.000241602
XR_003071850.1	PLA2R1	0.999758	0.000241777
XR_001468932.1	UST	0.999758	0.000241863
ENSGALT00000106401	DACT1	0.999757	0.000242913
TCONS_00030174	TSHZ3	0.999756	0.000243622
ENSGALT00000087774	COL18A1	0.999756	0.000243851
ENSGALT00000104180	COL18A1	0.999756	0.000243919
XR_001466103.2	LOC770617	0.999756	0.000244173
XR_001466985.2	TSPAN13	0.999755	0.000244694
XR_003074067.1	GRHL1	0.999754	0.0002455
ENSGALT00000055573	LINGO1	0.999754	0.000245961
XR_003074097.1	HPX	0.999753	0.000246699
XR_001468781.1	LIMD2	0.999753	0.000246713
ENSGALT00000107168	TENM4	0.999753	0.000246847
XR_001468932.1	SAMD9L	0.999753	0.000247471
XR_003074097.1	CPZ	0.999752	0.000247832
TCONS_00011357	TES	0.999752	0.00024813
TCONS_00010816	ITGA8	0.999751	0.000248945
XR_003075138.1	SH3BP2	-0.999751	0.000249219
TCONS_00030174	PLN	-0.99975	0.000249592
ENSGALT00000108266	MAOA	0.99975	0.000250014
ENSGALT00000096804	LINGO1	0.99975	0.000250372
XR_001463495.2	LOC107055038	-0.999749	0.000250952
XR_001470036.1	ANXA1	0.999749	0.000251114
ENSGALT00000055573	MN1	0.999749	0.00025132
XR_001471487.2	VAV3	0.999748	0.000252002
XR_003076699.1	ARHGDIB	-0.999748	0.000252203
ENSGALT00000099050	RGS4	0.999748	0.000252454
ENSGALT00000050615	ZNF385B	-0.999747	0.000252696
XR_001471309.2	TMEM136-1	0.999747	0.000252918
XR_003075696.1	CYP11A1	0.999745	0.000254737
ENSGALT00000095807	CD74	0.999744	0.000255892
ENSGALT00000100034	SOX7	0.999742	0.000257846
XR_003072079.1	NPR3	0.999742	0.000258112
XR_001468932.1	FBLN1	0.999741	0.000259259
XR_003072021.1	FBLN5	0.999739	0.000261151
XR_003074096.1	TWIST2	0.999739	0.000261462
XR_003076699.1	HSPA2	-0.999738	0.000261869
XR_001468932.1	TMSB4X	0.999738	0.000262496
TCONS_00008756	SIX1	0.999737	0.000262824
ENSGALT00000108266	KANK1	0.999737	0.000262929
ENSGALT00000104180	CAPG	0.999737	0.000263253
XR_001468781.1	SFN	0.999733	0.000266625
ENSGALT00000104180	S100A11	0.999733	0.000267301
XR_003074067.1	PROCA1	0.999732	0.000267725
ENSGALT00000095807	EEPD1	0.999732	0.000268092
ENSGALT00000104180	TWIST2	0.99973	0.000269581
TCONS_00031276	PIWIL1	-0.99973	0.000269835
ENSGALT00000106867	LOC107056921	0.999729	0.000270729
ENSGALT00000107168	TMEM119	0.999729	0.000271124
XR_003074096.1	DES	0.999726	0.000273692
ENSGALT00000106401	RXFP2	0.999724	0.000275777
ENSGALT00000096804	CFH	0.999722	0.000278312
ENSGALT00000104180	LINGO1	0.999721	0.000278994
XR_003072021.1	AMHR2	0.99972	0.000280246
XR_001471487.2	NBL1	0.999719	0.000280719
ENSGALT00000050615	KCNK2	0.999719	0.000281265
ENSGALT00000066961	ZDHHC15	-0.999718	0.000282221
TCONS_00010816	KANK1	0.999718	0.000282246
XR_001470036.1	OASL	0.999717	0.000282673
XR_140261.4	CHST8	-0.999716	0.000284112
XR_001468932.1	NHSL2	0.999716	0.000284487
XR_001469002.2	SLC25A4	-0.999714	0.000285733
XR_001468781.1	TIE1	0.999714	0.000286409
XR_001471487.2	FRMD4B	0.999712	0.000287879
XR_003072021.1	FDX1L	0.999712	0.000288032
XR_003072518.1	GRM8	0.999711	0.000288717
XR_001466103.2	CLIC2	0.999711	0.000289235
ENSGALT00000066961	TES	0.999709	0.000291238
ENSGALT00000100575	HOXC8	0.999709	0.0002913
TCONS_00010816	RARRES1	0.999709	0.000291366
XR_003076940.1	ADAM12	0.999708	0.000291734
XR_001466665.2	KIAA2022	-0.999708	0.000292371
ENSGALT00000087774	CFH	0.999706	0.0002938
XR_003078022.1	FOXD3	0.999706	0.000294299
ENSGALT00000087774	TRABD2B	0.999705	0.000294816
XR_003074059.1	LAMB1	0.999705	0.000295009
XR_212886.3	TRIM14	0.999705	0.000295217
XR_212886.3	OSR2	0.999705	0.000295458
XR_001470036.1	MMP2	0.999704	0.000296083
XR_001466103.2	LOC100858919	0.999702	0.000298054
XR_003076940.1	MAOA	0.999701	0.000298665
ENSGALT00000101313	ADORA2A	0.999701	0.0002989
ENSGALT00000108266	TBX2	0.999701	0.00029906
ENSGALT00000091427	ZNF385D	0.999701	0.000299229
XR_210281.3	LOC112530875	0.9997	0.000300082
ENSGALT00000099549	E2F2	-0.999699	0.000300799
NR_036668.1	BMP15	-0.999699	0.000301019
ENSGALT00000100575	CHRNA4	0.999699	0.000301256
ENSGALT00000050615	ACHE	0.999699	0.00030132
ENSGALT00000104180	C3	0.999698	0.000302137
TCONS_00009791	CENPV	0.999697	0.000302589
XR_003071993.1	LAMB1	0.999696	0.000303516
XR_003076063.1	SEPT12	0.999696	0.000303962
XR_001464460.2	PLIN3L	0.999695	0.00030485
XR_001467673.2	CD36	0.999695	0.000305339
ENSGALT00000107168	SDC3	0.999694	0.000305656
XR_003075138.1	BMP15	-0.999694	0.00030598
ENSGALT00000101313	TSPAN13	0.999694	0.000306396
TCONS_00037949	GAD2	0.999694	0.000306441
XR_003071993.1	MATN3	0.999693	0.000306988
ENSGALT00000091427	PLN	0.999693	0.000307196
XR_001466103.2	PLXDC2	0.999692	0.000307534
XR_212886.3	PSMG4	0.999692	0.00030794
TCONS_00011141	ESRP1	-0.999692	0.000308425
ENSGALT00000104239	CITED4	-0.999692	0.000308477
XR_003076699.1	TPRN	-0.999691	0.000308829
ENSGALT00000087774	CAPG	0.999688	0.000312064
ENSGALT00000050615	ABCG2	-0.999687	0.000312811
XR_001470036.1	ABCA9	0.999687	0.00031294
TCONS_00011357	GDF3	0.999687	0.000313216
XR_001470036.1	TCF21	0.999686	0.000313682
XR_001471309.2	SOX7	0.999686	0.000313711
XR_003071993.1	NTNG2	0.999686	0.000313816
XR_003074097.1	GLRX	0.999686	0.000314174
XR_003075138.1	SLC25A4	-0.999686	0.000314412
ENSGALT00000087774	CNP	0.999686	0.000314489
XR_003074096.1	CA8	0.999685	0.000315123
ENSGALT00000099008	SV2B	0.999685	0.00031541
XR_003074097.1	LOC422171	0.999684	0.000316283
ENSGALT00000087774	HOXB4	0.999683	0.000316941
TCONS_00030174	ABCB1	-0.999683	0.000316963
XR_003071850.1	GLRX	0.999683	0.000317308
XR_003071850.1	SLC35F1	0.999682	0.000317639
XR_003071850.1	SMOX	-0.999682	0.000317862
ENSGALT00000106401	ALPL	0.999682	0.000318281
TCONS_00031710	S100Z	0.999682	0.00031832
XR_001467673.2	TSPAN7	-0.999682	0.000318422
TCONS_00008756	MOXD1	0.999681	0.000318636
ENSGALT00000107955	ACE	0.999681	0.000319024
XR_003074059.1	NTNG2	0.99968	0.000319555
TCONS_00010816	PHYKPL	0.99968	0.000319673
XR_003074059.1	MATN3	0.99968	0.000320062
XR_001468781.1	CDH19	0.999679	0.000320895
XR_001470036.1	C1S	0.999678	0.000321723
XR_003076937.1	NPR3	0.999678	0.000321816
ENSGALT00000062420	GALNT9	0.999678	0.000322436
ENSGALT00000092645	LOC421285	0.999676	0.000323694
ENSGALT00000099008	HOXB6	0.999676	0.000324093
XR_003076699.1	ZAR1L	-0.999675	0.000325427
XR_003072021.1	RRAD	0.999675	0.000325454
XR_001468932.1	DRAM1	0.999674	0.000325917
XR_001471309.2	RIPK2	0.999673	0.000326865
TCONS_00010816	HOXC6	0.999671	0.000329019
TCONS_00036641	MMRN2	0.999671	0.000329067
XR_003078022.1	TNFSF15	0.999671	0.000329111
TCONS_00010816	NTNG2	0.99967	0.000329806
TCONS_00036641	ZCCHC24	0.999669	0.000330852
XR_003078022.1	HSPG2	0.999668	0.000332091
XR_003075138.1	KIFAP3	-0.999668	0.000332192
XR_001463495.2	CDH5	-0.999667	0.000332623
ENSGALT00000099008	COL5A2	0.999667	0.000332627
XR_003074097.1	C1QTNF5	0.999666	0.000333557
ENSGALT00000087774	GLI1	0.999666	0.000333749
ENSGALT00000108266	LOC107054133	0.999665	0.000334799
ENSGALT00000107955	FAM84A	0.999665	0.00033523
XR_003073875.1	C1HXORF36	-0.999664	0.000336045
XR_001468932.1	HSPG2	0.999663	0.000337207
XR_001468932.1	TNFSF15	0.999663	0.000337221
XR_003071850.1	ZNF385C	0.999662	0.000337684
XR_001470036.1	ECSCR	0.999662	0.000337888
XR_001466985.2	OGN	0.999662	0.000338139
ENSGALT00000106401	CFH	0.999661	0.000338604
ENSGALT00000104239	LOC417013	-0.999661	0.00033935
XR_003078022.1	ANTXR1	0.99966	0.000339599
ENSGALT00000099050	DOCK10	-0.99966	0.000340019
ENSGALT00000101313	VAV3	0.99966	0.000340219
XR_003074097.1	MAP3K6	0.999659	0.000340759
XR_003076940.1	SMOX	-0.999659	0.000340919
XR_001466332.2	LOC107049469	0.999659	0.000341296
XR_001471487.2	P2RY8	0.999659	0.000341433
XR_003074097.1	MAOA	0.999658	0.000341779
TCONS_00010816	PLA2R1	0.999658	0.000341946
ENSGALT00000099549	EHHADH	0.999657	0.000342595
TCONS_00008756	AKR1B10L2	0.999657	0.000342914
ENSGALT00000108266	C1orf226	0.999655	0.000345249
ENSGALT00000092278	IFITM3	0.999654	0.000345852
XR_003072067.1	CRTAC1	0.999654	0.000346096
ENSGALT00000092976	NME5	0.999654	0.000346206
XR_003075696.1	GDF3	0.999652	0.000348446
ENSGALT00000055573	CFH	0.999651	0.000349034
ENSGALT00000103341	SLC2A12	0.99965	0.000350346
XR_001467986.2	TLR3	0.999649	0.000350817
ENSGALT00000100034	LOC424918	0.999649	0.000351106
ENSGALT00000096804	S100A11	0.999649	0.000351485
ENSGALT00000091427	NDRG4	0.999647	0.000352602
TCONS_00031283	HTR1B	-0.999646	0.000353605
XR_140261.4	CA8	0.999645	0.000354551
TCONS_00036641	BDP1L	-0.999645	0.000355453
ENSGALT00000092278	PLEKHG5	0.999644	0.000355549
XR_003071993.1	COL4A3	-0.999644	0.000356194
XR_001463495.2	LEO1	0.999644	0.000356317
ENSGALT00000107955	CD7	0.999643	0.000356501
ENSGALT00000066961	FOLR1	0.999642	0.000357914
TCONS_00010868	NR5A2	-0.999642	0.000358125
ENSGALT00000091427	EPSTI1	0.999641	0.000359357
ENSGALT00000104239	TRAF4	-0.99964	0.000359983
ENSGALT00000106401	FAM65A	0.99964	0.000360417
XR_001471487.2	MNX1	0.999638	0.00036164
XR_003078022.1	PSTPIP1	0.999638	0.000361732
TCONS_00011357	GDF9	0.999638	0.00036238
TCONS_00031283	TP63	-0.999635	0.000365032
XR_212886.3	RGS4	0.999635	0.000365105
XR_001464460.2	AMDHD1	0.999634	0.000366391
ENSGALT00000055573	HOXB5	0.999633	0.000366881
ENSGALT00000100034	ABCB1LA	-0.999633	0.000367428
XR_003074059.1	COL4A3	-0.999632	0.000367581
ENSGALT00000101313	ADGRL4	0.999632	0.000367776
ENSGALT00000096804	COL18A1	0.999631	0.000369071
ENSGALT00000095807	TM6SF1	0.99963	0.000369904
XR_001471487.2	ZNFX1	0.999628	0.000371682
TCONS_00008756	PALMD	0.999628	0.000371838
ENSGALT00000101313	ITPR3	0.999628	0.000371987
ENSGALT00000096804	HOXB5	0.999627	0.000372502
ENSGALT00000108266	ITGA8	0.999627	0.000373387
ENSGALT00000096804	C3	0.999625	0.000374662
ENSGALT00000108266	NID1	0.999625	0.000374784
ENSGALT00000099008	UST	0.999625	0.000375475
TCONS_00036641	TNFRSF19	0.999624	0.000375681
ENSGALT00000092278	MYO1D	0.999624	0.000375727
ENSGALT00000099008	CBFA2T3	0.999624	0.00037631
TCONS_00036641	PTH1R	0.999624	0.000376416
ENSGALT00000102055	ZAR1L	0.999622	0.000377649
XR_001468188.2	LZTS1	-0.999622	0.000377949
XR_003071993.1	PLPPR3	0.99962	0.000380272
XR_001469002.2	DNAH1	-0.999619	0.00038133
XR_001471487.2	EPSTI1	0.999618	0.000381869
ENSGALT00000103262	IRF1	0.999618	0.000382461
TCONS_00010816	SEMA3G	0.999616	0.000383575
XR_003074059.1	AMY2A	-0.999616	0.00038414
ENSGALT00000096804	CAPG	0.999616	0.000384453
TCONS_00036641	FLI1	0.999615	0.000385417
TCONS_00030174	STIM2	0.999614	0.000386443
TCONS_00009791	EDNRB	0.999613	0.000386673
ENSGALT00000107168	SMOX	-0.999613	0.000387443
ENSGALT00000104239	MYCN	-0.999612	0.000388096
XR_001468781.1	PSTPIP1	0.99961	0.000390403
ENSGALT00000106401	SFRP5	0.999609	0.000390762
XR_003071993.1	AMY2A	-0.999609	0.000391061
XR_003074096.1	LINGO1	0.999609	0.000391388
ENSGALT00000099050	PROCA1	0.999608	0.000391647
XR_001470036.1	UST	0.999607	0.00039288
XR_003076940.1	PLA2R1	0.999607	0.000393151
XR_003078022.1	DLL4	0.999606	0.000394211
XR_003074059.1	PLPPR3	0.999606	0.000394298
ENSGALT00000105358	PSMG4	0.999606	0.00039433
XR_001470036.1	SPON1	0.999605	0.000394584
XR_003074097.1	BLA	0.999604	0.000396084
ENSGALT00000106401	DOCK8	0.999604	0.000396152
TCONS_00010816	ZNF385C	0.999604	0.00039628
TCONS_00030174	BLEC1	-0.999603	0.000397123
TCONS_00031283	LOC430303	-0.999603	0.000397341
XR_003074097.1	TENM4	0.999602	0.000397738
XR_003072021.1	IL34	0.999602	0.000397773
XR_003071850.1	LAMB1	0.999602	0.000398399
ENSGALT00000095807	HPX	0.999601	0.00039901
XR_003071850.1	AMY2A	-0.999601	0.000399481
XR_001468932.1	SPON1	0.9996	0.000399691
TCONS_00030174	LOC771388	-0.999599	0.000400732
ENSGALT00000105358	GLRA4	0.999599	0.000400861
TCONS_00030174	RIPK2	-0.999599	0.00040096
XR_001467986.2	BCHE	0.999598	0.000401782
ENSGALT00000108266	GLRX	0.999598	0.000402249
ENSGALT00000104180	HOXB5	0.999597	0.000403319
TCONS_00031276	H2AFX	-0.999597	0.000403422
XR_001470036.1	FBLN1	0.999596	0.000403716
ENSGALT00000087774	GJA5	0.999596	0.000404247
ENSGALT00000091427	SOX7	0.999595	0.000405382
TCONS_00036641	DCHS1	0.999593	0.000407438
ENSGALT00000091427	RAMP2	0.999592	0.000408335
ENSGALT00000103262	ITPR3	0.999591	0.000408537
XR_001466103.2	TNFSF15	0.999591	0.000408903
TCONS_00036641	KCNQ3	0.999591	0.000409188
ENSGALT00000055573	S100A11	0.999591	0.000409202
XR_001468932.1	MMR1L4	0.999591	0.000409447
XR_003074097.1	NID1	0.99959	0.000410485
ENSGALT00000099050	MYOM2	0.999589	0.000410572
XR_001466103.2	HSPG2	0.999589	0.000411205
ENSGALT00000091427	KLHL4	0.999588	0.000412238
XR_003076940.1	COL4A3	-0.999588	0.000412328
ENSGALT00000103341	EIF4E1B	-0.999585	0.00041472
XR_003078022.1	B3GALT2	0.999585	0.000415394
XR_003075696.1	SULT2B1L1	0.999584	0.000415938
XR_001468932.1	MMP2	0.999584	0.000416381
XR_003076940.1	HBBA	0.999583	0.000416559
TCONS_00011141	TBXAS1	-0.999583	0.000416622
XR_003076940.1	TBX2	0.999582	0.000417696
XR_003074096.1	DBN1	0.999582	0.00041822
TCONS_00011141	BTG4	-0.999581	0.000419467
TCONS_00008756	SH2D4A	0.99958	0.000419689
XR_003074096.1	RXFP1	0.99958	0.000419811
XR_001466665.2	IRF6	-0.99958	0.000419948
ENSGALT00000100034	ADORA2A	0.999578	0.000421837
XR_001471487.2	FAM188B	0.999578	0.000422017
XR_003075138.1	NSG1	-0.999577	0.000422615
XR_001463661.2	JAG2	0.999575	0.000424716
ENSGALT00000092278	DEPTOR	0.999575	0.000424883
XR_003071850.1	LOC770126	0.999575	0.000425274
XR_003075803.1	TENM3	-0.999574	0.000425699
XR_001463661.2	EGFLAM	0.999574	0.000425738
XR_003074096.1	CHST8	-0.999574	0.000425765
ENSGALT00000055573	C3	0.999574	0.000425957
TCONS_00030174	ADORA2A	-0.999574	0.000426319
XR_003076940.1	NTNG2	0.999573	0.000427471
XR_212886.3	TMEM184A	0.999571	0.00042856
ENSGALT00000108266	SDC3	0.999571	0.000428659
XR_001466665.2	C6H10ORF90	-0.999571	0.000429151
XR_003074067.1	WEE2	0.99957	0.000429546
ENSGALT00000099008	FBLN1	0.999569	0.000430699
ENSGALT00000103262	ADGRL4	0.999569	0.000430774
XR_210281.3	ENPP6	0.999569	0.000431254
XR_003074059.1	DLC1	0.999569	0.000431473
XR_003072079.1	GSTT1L	0.999569	0.00043148
TCONS_00031283	ACHE	0.999568	0.000431527
TCONS_00011357	ITGB6	0.999568	0.000431772
ENSGALT00000108266	NTNG2	0.999568	0.0004322
XR_003074097.1	C1orf226	0.999568	0.000432454
ENSGALT00000097648	ZNF385B	0.999566	0.000433561
ENSGALT00000050615	TP63	-0.999566	0.000434471
ENSGALT00000099050	PLCL2	-0.999565	0.000434799
ENSGALT00000100034	SIX1	0.999565	0.000435218
ENSGALT00000092976	GSTZ1	0.999564	0.000435621
XR_003071993.1	DLC1	0.999561	0.000439047
ENSGALT00000095807	PLA2R1	0.999561	0.000439053
ENSGALT00000104180	SFRP5	0.99956	0.000440345
TCONS_00011357	GNLY	0.999559	0.000440624
ENSGALT00000107955	MOXD1	0.999558	0.000442035
TCONS_00031283	SLC19A2	-0.999557	0.000442597
ENSGALT00000091427	AKR1B10L2	0.999556	0.00044357
XR_001466985.2	PRKG2	0.999556	0.000443974
TCONS_00010868	GAL3ST4	0.999555	0.000444915
XR_001468781.1	FILIP1	0.999555	0.000445308
XR_003078022.1	SOX10	0.999553	0.000446728
TCONS_00010816	ENPP3	0.999553	0.000447122
XR_001467673.2	ZCCHC6	-0.999552	0.000447794
ENSGALT00000105358	LPAR3	0.999551	0.000448796
XR_003071850.1	DLC1	0.999551	0.00044922
ENSGALT00000055573	COL18A1	0.999551	0.000449351
XR_003074097.1	PLA2R1	0.99955	0.000450106
ENSGALT00000099008	ECM2	0.99955	0.00045018
XR_003076699.1	SHC4	-0.999548	0.00045152
ENSGALT00000103262	RAMP2	0.999547	0.000453131
XR_001466665.2	CRYAB	-0.999546	0.000453544
XR_003074097.1	TBX2	0.999546	0.000453967
ENSGALT00000105358	MOS	0.999545	0.000455225
XR_001470036.1	COL6A1	0.999544	0.000455669
XR_003074097.1	ZNF385C	0.999544	0.000455871
ENSGALT00000050615	SYPL1	-0.999543	0.000456797
TCONS_00010816	NOL4	0.999543	0.000457474
XR_001468932.1	PLXDC2	0.999542	0.000458053
ENSGALT00000050615	GABARAPL1	0.999541	0.00045901
XR_001471309.2	LHCGR	0.999541	0.000459243
XR_003078022.1	FSHR	-0.999539	0.000460933
ENSGALT00000055573	CAPG	0.999537	0.000462555
ENSGALT00000106401	KANK3	0.999536	0.000463515
TCONS_00031283	KCNK2	0.999536	0.000463655
XR_001466103.2	ITGA1	0.999535	0.000464622
TCONS_00010799	BTBD3	0.999535	0.00046516
ENSGALT00000107168	HERC4L	0.999534	0.000465657
TCONS_00030177	UGT8	0.999533	0.000466757
XR_001468932.1	TINAGL1	0.999532	0.000468109
ENSGALT00000105358	IRF8	0.999531	0.000468842
XR_001467178.2	GABBR2	0.999531	0.00046894
TCONS_00008756	FAM84A	0.999529	0.000470526
ENSGALT00000091427	LRRC32	0.999529	0.00047116
XR_003074059.1	AMHR2	0.999529	0.000471478
ENSGALT00000106401	C1QTNF7	0.999528	0.000471614
XR_003074067.1	TMEM184A	0.999527	0.000472609
ENSGALT00000062420	STC2	0.999527	0.000472779
NR_036668.1	SLC25A4	-0.999527	0.000473471
XR_001468932.1	SV2B	0.999526	0.000474442
ENSGALT00000107168	PHYKPL	0.999525	0.000474922
ENSGALT00000107168	COL4A3	-0.999523	0.000476752
XR_003071993.1	AMHR2	0.999523	0.000477159
ENSGALT00000102074	ATP10D	0.999522	0.000477606
ENSGALT00000106401	MCTP2	0.999521	0.000478791
ENSGALT00000103262	FAM188B	0.999521	0.000479053
XR_001463495.2	SATB1	0.999521	0.000479188
XR_003077976.1	FAT1	0.99952	0.000480306
XR_001466103.2	CTTNBP2NL	0.999519	0.000480848
ENSGALT00000107168	HOXC6	0.999519	0.000480958
ENSGALT00000103262	MYO1D	0.999519	0.000480976
XR_003074067.1	MYOM2	0.999519	0.000481107
XR_003072079.1	ARX	0.999518	0.000481553
XR_001471487.2	TSPAN13	0.999516	0.000484259
XR_003071850.1	MAK	0.999516	0.000484406
XR_001470036.1	PODXL	0.999515	0.000484745
ENSGALT00000062420	LOC112531782	0.999515	0.000485454
XR_001468932.1	FOXD3	0.999514	0.000485745
XR_003074097.1	MAK	0.999514	0.000486162
XR_003076940.1	THSD4	0.999514	0.000486293
XR_003072021.1	OLFML2B	0.999514	0.000486375
XR_212886.3	MYOM2	0.999513	0.000487327
XR_001471309.2	SH2D4A	0.999512	0.000487763
ENSGALT00000104180	KANK3	0.999512	0.000487775
TCONS_00008756	PLN	0.999511	0.00048903
TCONS_00031276	GTF2A1L	-0.999511	0.00048945
ENSGALT00000050615	NMNAT3	-0.99951	0.00049008
TCONS_00030174	KCNE4	-0.99951	0.00049014
XR_001471487.2	EPHX1	0.999509	0.000490662
XR_003074067.1	RGS4	0.999507	0.000492705
ENSGALT00000107168	TBX2	0.999507	0.000493477
XR_212886.3	DOCK10	-0.999506	0.0004935
XR_003071993.1	PLA2R1	0.999506	0.000493742
ENSGALT00000091427	SH2D4A	0.999504	0.000495842
XR_003074059.1	PLA2R1	0.999503	0.000497383
XR_001468188.2	CADM2	0.9995	0.000499876
XR_001470036.1	WISP1	0.999498	0.0005018
ENSGALT00000101313	TMEM136-1	0.999498	0.000502046
ENSGALT00000087774	FGL1	0.999498	0.0005021
XR_003075696.1	FOLR1	0.999498	0.000502126
ENSGALT00000107168	MAOA	0.999497	0.000502684
XR_212886.3	GRHL1	0.999496	0.000503603
XR_003072079.1	S100A16	0.999496	0.000503871
XR_003072021.1	MCF2L2	0.999496	0.000503928
XR_003074096.1	HOXC8	0.999495	0.000504974
XR_001466103.2	FOXD3	0.999495	0.000505465
ENSGALT00000106401	COL18A1	0.999494	0.000505531
ENSGALT00000092278	AQP1	0.999494	0.000506077
XR_003076940.1	BMPR2	-0.999493	0.000506501
XR_001471309.2	PALMD	0.999493	0.000506626
XR_001467986.2	MAEL	0.999493	0.000506645
ENSGALT00000097648	LOC101748543	0.999493	0.00050668
XR_001466332.2	TAS1R3	0.999493	0.000507152
ENSGALT00000105358	TRIM14	0.999493	0.000507237
ENSGALT00000100034	CADPS2	0.999492	0.000508069
ENSGALT00000091427	LOC424918	0.999492	0.000508326
ENSGALT00000091427	VAV3	0.999491	0.000509033
TCONS_00036641	RCSD1	0.999491	0.000509133
TCONS_00010816	EEPD1	0.99949	0.000509785
ENSGALT00000108266	BMPR2	-0.99949	0.000510161
ENSGALT00000108266	CPZ	0.999489	0.000510671
XR_001468781.1	TMOD2	0.999488	0.000512083
XR_001468932.1	COL6A3	0.999488	0.000512308
ENSGALT00000101313	KLHL4	0.999488	0.000512457
ENSGALT00000107168	KANK1	0.999486	0.000513957
XR_003074096.1	HOXB5	0.999486	0.000514049
ENSGALT00000099008	RIPK3	0.999486	0.000514148
XR_001463495.2	LURAP1	-0.999485	0.000515122
ENSGALT00000087774	HLX	0.999485	0.00051516
ENSGALT00000104180	HLX	0.999485	0.000515376
XR_001466665.2	LOC100857883	0.999484	0.000515586
ENSGALT00000107955	SIX1	0.999484	0.000516028
ENSGALT00000087774	ALPL	0.999481	0.000518778
ENSGALT00000099008	STAR	0.999481	0.000518897
ENSGALT00000108152	GNLY	0.999481	0.000518918
XR_140261.4	DBN1	0.999479	0.000521212
ENSGALT00000095807	CPZ	0.999478	0.000522494
ENSGALT00000108266	HPX	0.999477	0.000522964
TCONS_00010816	OSMR	0.999476	0.000523758
ENSGALT00000103262	CFTR	0.999474	0.00052566
ENSGALT00000101313	PLN	0.999471	0.000528527
XR_003074097.1	HTRA1	0.999471	0.000529158
XR_001468781.1	ETV1	0.99947	0.000529757
TCONS_00010793	BTBD3	0.99947	0.000530068
TCONS_00036641	COL4A1	0.999468	0.000531532
XR_001470036.1	SH2D3C	0.999468	0.000531673
ENSGALT00000101313	NDRG4	0.999467	0.000532545
XR_001468188.2	WBSCR17	-0.999467	0.000532796
XR_003078022.1	RIPK3	0.999467	0.000533085
ENSGALT00000092645	KLF2	0.999466	0.00053424
ENSGALT00000097648	USP18	0.999466	0.000534475
TCONS_00031283	LOC100857883	0.999465	0.000535305
XR_003078022.1	MMP23B	0.999464	0.000535825
ENSGALT00000106401	LAPTM5	0.999464	0.000536148
TCONS_00010702	CACNB2	0.999463	0.000536966
XR_003074059.1	CYP17A1	0.999463	0.000537262
ENSGALT00000087774	CALD1	0.999462	0.000538445
ENSGALT00000092278	ENPP3	0.999461	0.000539133
ENSGALT00000099050	LPAR3	0.999461	0.000539326
XR_001468343.2	EMID1	0.99946	0.000540018
ENSGALT00000095807	P2RX7	0.999458	0.000541667
XR_001467673.2	NLGN1	0.999458	0.000541736
ENSGALT00000099008	FSHR	-0.999458	0.000542385
ENSGALT00000101313	SOX7	0.999458	0.000542459
ENSGALT00000099008	LIMD2	0.999457	0.000542608
ENSGALT00000091427	ADGRL4	0.999457	0.000543473
ENSGALT00000092278	FAM13C	0.999456	0.000544104
XR_003076940.1	EMP2	0.999456	0.00054418
XR_003075696.1	NCALD	-0.999455	0.00054545
TCONS_00031276	MEX3B	0.999451	0.000548671
XR_003072079.1	RAD51AP2	-0.999451	0.000548716
TCONS_00036641	RSFR	0.999451	0.000549007
XR_003071993.1	CYP17A1	0.99945	0.000550284
ENSGALT00000087774	DOCK8	0.999449	0.000550975
ENSGALT00000106401	HOXB5	0.999448	0.000551866
XR_003072021.1	MAK	0.999448	0.000551935
ENSGALT00000106401	LINGO1	0.999448	0.000551957
XR_001471487.2	CDH23	0.999448	0.0005523
XR_003071850.1	NID1	0.999447	0.00055263
XR_003071850.1	MAOA	0.999447	0.00055268
ENSGALT00000099008	MMP2	0.999446	0.00055392
TCONS_00030177	ADAMTS1	0.999446	0.000554067
ENSGALT00000095807	ITGA8	0.999446	0.000554285
TCONS_00036641	RHOJ	0.999446	0.00055435
ENSGALT00000092278	COL4A4	-0.999445	0.0005554
ENSGALT00000091427	ITPR3	0.999445	0.000555402
ENSGALT00000092278	OPN4-1	0.999442	0.000558493
XR_001469002.2	LOC100859230	-0.999441	0.000558587
XR_001466985.2	TMEM136-1	0.99944	0.000559669
TCONS_00031276	LOC100859850	-0.99944	0.000559697
XR_001468932.1	SOX18	0.999439	0.00056131
XR_003074067.1	SDC1	0.999438	0.000561873
ENSGALT00000108266	HTRA1	0.999438	0.000561877
XR_212886.3	LOC107051159	-0.999437	0.000562616
ENSGALT00000104239	MCF2L	-0.999437	0.000562624
ENSGALT00000107168	MCF2L2	0.999436	0.000563876
ENSGALT00000087774	COL6A1	0.999436	0.000564198
ENSGALT00000087774	C5H11ORF96	0.999435	0.000565118
XR_001466985.2	COL4A4	-0.999435	0.000565162
TCONS_00030177	SP9	-0.999434	0.000566174
ENSGALT00000099008	BCO1	0.999434	0.000566249
XR_003078022.1	LOC100858919	0.999432	0.000567649
TCONS_00010821	CNGB1	0.999431	0.000568919
ENSGALT00000099008	CCR2	0.999429	0.000570683
ENSGALT00000104239	FAM167A	-0.999429	0.000570855
TCONS_00031276	BLNK	-0.999429	0.000571003
XR_003072021.1	IFITM3	0.999428	0.000571733
ENSGALT00000102074	PSMG4	0.999427	0.000572987
ENSGALT00000108266	TMEM119	0.999425	0.000574566
ENSGALT00000106401	CYP2AB1	0.999425	0.000574618
ENSGALT00000102074	IL1RAP	0.999424	0.000576014
XR_003074097.1	LOC770126	0.999424	0.000576215
ENSGALT00000103262	TSPAN13	0.999423	0.000576776
XR_003078022.1	CTTNBP2NL	0.999423	0.00057707
XR_140261.4	SCARF2	0.999423	0.00057719
XR_003078022.1	RGS7BP	0.999423	0.000577434
TCONS_00036641	ZNF366	0.999422	0.000577611
ENSGALT00000095807	NTNG2	0.999421	0.000578811
ENSGALT00000099008	CLIC2	0.999421	0.000579105
XR_001469002.2	GTF2A1L	-0.999421	0.000579247
XR_001466985.2	RAMP2	0.999421	0.000579418
XR_003071297.1	NRXN1	0.99942	0.00058021
XR_001466103.2	TEK	0.99942	0.000580369
XR_001468781.1	TMEM167B	0.999419	0.000580822
XR_003076699.1	ELOVL1	-0.999419	0.000581201
TCONS_00010798	CLMN	-0.999418	0.000581502
XR_003071850.1	OSMR	0.999416	0.000584224
TCONS_00008756	LAMA1	0.999415	0.000584537
ENSGALT00000104180	GLI1	0.999415	0.000585369
XR_001470036.1	PDGFD	0.999413	0.000586738
XR_003074067.1	STK32A	0.999413	0.000586798
ENSGALT00000097779	LOC112530875	0.999413	0.000587282
ENSGALT00000095807	ENPP3	0.999412	0.000587816
XR_003071850.1	HTRA1	0.999411	0.000588608
TCONS_00010821	DSG2	-0.999411	0.000588796
ENSGALT00000092645	PQLC2	0.999411	0.000588982
XR_003072021.1	OSMR	0.99941	0.000589571
XR_003074096.1	ALPL	0.99941	0.00058961
ENSGALT00000091427	TSPAN13	0.999409	0.000591463
ENSGALT00000066961	ATP5A1W	0.999408	0.000591716
XR_001470036.1	LARP1B	0.999408	0.000592348
TCONS_00030174	EPSTI1	-0.999407	0.000592525
XR_001470036.1	STAR	0.999407	0.000593192
ENSGALT00000092278	CFD	0.999406	0.000593961
ENSGALT00000092278	FBLN5	0.999406	0.000594047
XR_001470036.1	ANTXR1	0.999405	0.000595171
TCONS_00036641	LAMC3	0.999405	0.000595346
ENSGALT00000082208	TENM3	-0.999405	0.000595352
TCONS_00030174	HES1	-0.999404	0.000595698
ENSGALT00000104239	TRPC5	-0.999404	0.000595956
ENSGALT00000092278	PDLIM1	0.999404	0.000596133
XR_003076940.1	ITGA8	0.999404	0.000596346
XR_003076937.1	ARX	0.999403	0.000596862
XR_003072021.1	HERC4L	0.999402	0.00059826
ENSGALT00000099050	GLRA4	0.999401	0.000598683
XR_003074096.1	S100A16	0.999401	0.000599136
XR_003076699.1	ABCG2	-0.999399	0.000600687
ENSGALT00000104180	SH3PXD2A	0.999397	0.000603167
TCONS_00030174	ST8SIA2	0.999397	0.000603472
ENSGALT00000101313	LOC424918	0.999396	0.000604189
TCONS_00031276	DNAH1	-0.999395	0.000605186
ENSGALT00000108266	MAP3K6	0.999393	0.000606535
ENSGALT00000096804	SFRP5	0.999393	0.000606653
ENSGALT00000099008	ITGA1	0.999393	0.000606979
XR_003074067.1	DOCK10	-0.999393	0.000607452
XR_001466332.2	TMEM140	0.999392	0.000607892
XR_003071993.1	SLC35F1	0.999391	0.000608567
XR_003075696.1	PLPP2	0.999391	0.000608671
XR_003076699.1	RNF182	0.999391	0.000608937
ENSGALT00000092976	TLR3	0.999391	0.000609402
ENSGALT00000104239	IRF6	-0.99939	0.000609716
TCONS_00031283	NMNAT3	-0.999389	0.000610667
ENSGALT00000107168	MAK	0.999388	0.000611569
ENSGALT00000105358	MYOM2	0.999388	0.000612437
ENSGALT00000103262	EPHX1	0.999387	0.000612724
TCONS_00010816	COL4A3	-0.999387	0.000613304
ENSGALT00000099050	SLC1A6	0.999386	0.000613753
XR_003071993.1	C1orf226	0.999385	0.000615203
TCONS_00030174	P2RY8	-0.999383	0.000616551
TCONS_00013440	HLA-F10AL1	-0.999382	0.000617702
XR_003074096.1	MN1	0.999381	0.000618894
TCONS_00011357	MAP3K5	-0.999381	0.000619015
XR_001470036.1	HSPG2	0.999381	0.000619052
XR_001463661.2	EPAS1	0.999381	0.000619117
TCONS_00010821	VIPR1	-0.999381	0.000619237
XR_001468932.1	LAMB2	0.999381	0.00061942
XR_003071256.1	CADM2	0.99938	0.000620323
XR_003076940.1	PLPPR3	0.999379	0.000620953
ENSGALT00000108266	MAK	0.999379	0.000621348
TCONS_00036641	ACVRL1	0.999378	0.000621741
ENSGALT00000100034	LAMA1	0.999378	0.000621918
XR_001470036.1	TNFSF15	0.999377	0.000623057
XR_003072021.1	ENTPD1	0.999377	0.00062326
ENSGALT00000062420	PDE6B	0.999376	0.000624108
XR_003075803.1	RBPJL	0.999375	0.00062479
ENSGALT00000087774	MN1	0.999374	0.000626019
XR_001468932.1	ANTXR1	0.999374	0.000626432
XR_003074059.1	SLC35F1	0.999373	0.000626936
XR_001470036.1	THSD7A	0.999372	0.000627581
ENSGALT00000097648	ABCG2	0.999372	0.000627893
XR_003074059.1	C1orf226	0.999372	0.000628286
NR_036668.1	DNAH1	-0.999372	0.000628386
XR_001466332.2	MBNL1	-0.999371	0.000628581
XR_001468932.1	OASL	0.999371	0.000628995
XR_003076063.1	LOC101747522	-0.999371	0.000629362
XR_001468932.1	CCR2	0.99937	0.000630369
TCONS_00031275	TRIM36	0.999365	0.000634941
TCONS_00013440	TMEM200C	0.999364	0.000635776
ENSGALT00000092278	MID2	0.999364	0.000636492
ENSGALT00000108152	SIDT1	0.999362	0.000638388
XR_001470036.1	FOXD3	0.999361	0.000638534
XR_001471487.2	TSHZ3	-0.999361	0.000638816
XR_001468781.1	TEK	0.999361	0.000639379
ENSGALT00000106401	DES	0.99936	0.000639962
TCONS_00036641	PLEKHH3	0.99936	0.00064025
XR_001468932.1	GPR17	0.99936	0.000640475
XR_003074097.1	LOC107054133	0.999359	0.00064076
XR_001466985.2	IFIT5	0.999358	0.000642403
TCONS_00009791	CPN1	0.999357	0.000642648
ENSGALT00000103262	FRMD4B	0.999356	0.000643792
XR_003078022.1	ECM2	0.999356	0.000644462
TCONS_00008756	SOX7	0.999354	0.00064574
ENSGALT00000099008	SPON1	0.999354	0.000646279
XR_001466103.2	ANTXR1	0.999354	0.000646458
ENSGALT00000106401	LRRC75A	0.999353	0.000646535
ENSGALT00000096804	HLX	0.999353	0.000647355
ENSGALT00000092278	EPHX1	0.999352	0.000647647
XR_001463495.2	SLC2A9	0.999351	0.000648919
ENSGALT00000087774	COL5A1	0.999351	0.000649009
ENSGALT00000100034	LRRC32	0.99935	0.000649615
ENSGALT00000087774	S100A11	0.99935	0.000649896
XR_001463495.2	DRD1	-0.99935	0.000650428
XR_003075696.1	KCNK4	0.999349	0.000650714
XR_003071297.1	TPST1	0.999347	0.000653252
ENSGALT00000066961	SPON2	0.999346	0.000654176
XR_001468932.1	CTSS	0.999344	0.000655642
XR_003071850.1	SGCD	0.999342	0.000657613
XR_001466665.2	KLF-4	-0.999342	0.000658269
XR_001468932.1	THSD7A	0.999341	0.000658608
XR_001466103.2	LAMB2	0.999341	0.000659385
XR_003078022.1	OASL	0.99934	0.000659727
ENSGALT00000095807	MAP3K6	0.99934	0.000659848
TCONS_00031283	ZBTB42	-0.99934	0.000659914
ENSGALT00000096804	KANK3	0.999338	0.000661693
ENSGALT00000099050	RTN1	0.999338	0.000662466
XR_001468932.1	TEK	0.999337	0.000662623
XR_001470036.1	PIEZO1	0.999336	0.000664275
XR_001468932.1	COL5A2	0.999334	0.000666215
ENSGALT00000097779	ENPP6	0.999333	0.00066685
ENSGALT00000102055	UCHL1	0.999333	0.000667103
TCONS_00010816	SLC16A4	0.999331	0.000668542
XR_001469002.2	MMRN1	-0.99933	0.000669529
XR_003074067.1	ARSH	0.99933	0.000670196
XR_001464460.2	TAAR1	0.99933	0.00067023
XR_003078022.1	PID1	0.999329	0.00067112
TCONS_00013440	SLC26A1	0.999328	0.000671847
TCONS_00036641	POU3F1	0.999328	0.000672319
XR_003071850.1	LOC422171	0.999327	0.000672692
XR_001468932.1	CSPG4	0.999327	0.000673307
ENSGALT00000092278	CDH23	0.999325	0.000674904
ENSGALT00000099050	HSPB2	0.999325	0.000675114
ENSGALT00000107168	ETV4	0.999324	0.000676134
ENSGALT00000100034	HES1	0.999324	0.000676151
XR_001471309.2	MNX1	0.999323	0.00067695
ENSGALT00000050615	TPRN	-0.999322	0.000677957
XR_001466985.2	AQP1	0.999322	0.000678019
TCONS_00036641	ARSJ	0.999322	0.000678233
TCONS_00030174	VAV3	-0.999322	0.000678322
ENSGALT00000103341	VSIG1	0.999321	0.000678952
TCONS_00036641	PCDH1	0.99932	0.000680123
XR_003071850.1	C1orf226	0.999319	0.000680959
ENSGALT00000099008	TRPM2	0.999318	0.000682244
ENSGALT00000103262	PRKG2	0.999318	0.000682279
ENSGALT00000104239	CRYAB	-0.999318	0.000682313
ENSGALT00000100034	FAM84A	0.999317	0.000682643
ENSGALT00000092278	PRKCB	0.999317	0.000683206
XR_001464132.2	GAD2	0.999316	0.000683601
XR_003074096.1	GSTT1L	0.999316	0.000684317
ENSGALT00000066961	GNLY	0.999314	0.000685862
ENSGALT00000107955	LAMA1	0.999312	0.000688178
ENSGALT00000106401	CAPG	0.999312	0.000688384
ENSGALT00000108266	ZNF385C	0.999311	0.000688574
ENSGALT00000102055	ATP10D	0.999311	0.000688927
ENSGALT00000107168	BMPR2	-0.99931	0.000689591
XR_001466985.2	VAV3	0.99931	0.000689667
TCONS_00036641	CDH6	0.99931	0.000690217
ENSGALT00000108152	COLEC10	0.999309	0.00069051
XR_001471309.2	STIM2	-0.999309	0.00069058
XR_001470036.1	ADAMTSL1	0.999309	0.000691427
XR_001468932.1	ATRNL1	0.999307	0.00069274
XR_001466103.2	TSPAN18	0.999306	0.000693721
TCONS_00010816	LOC770126	0.999306	0.000693878
ENSGALT00000100034	MOXD1	0.999305	0.00069484
XR_003078022.1	LOC770617	0.999305	0.000694924
XR_140261.4	FAP	0.999305	0.000694928
XR_003072021.1	FDPS	0.999304	0.000695508
TCONS_00036641	TGFBR2	0.999304	0.000696457
XR_003071850.1	C1QTNF5	0.999303	0.000697453
XR_001466103.2	APCDD1L	0.999302	0.000698471
ENSGALT00000100034	STIM2	-0.999301	0.000699052
ENSGALT00000104180	FAM65A	0.9993	0.000700202
XR_001466985.2	DEPTOR	0.999299	0.000701251
XR_003074067.1	LPAR3	0.999298	0.000701515
ENSGALT00000101313	SH2D4A	0.999298	0.000701862
TCONS_00036641	CACNA2D1	0.999298	0.000701921
XR_003071850.1	CYP17A1	0.999298	0.00070206
XR_001468343.2	IRF9	0.999296	0.000704293
ENSGALT00000092278	ARHGAP25	0.999296	0.000704378
NR_036668.1	MMRN1	-0.999293	0.000706561
ENSGALT00000101313	AKR1B10L2	0.999293	0.000706795
ENSGALT00000103341	ADAMTS19	0.999293	0.000707038
XR_001467986.2	NKAIN4	0.999293	0.000707208
XR_001468781.1	TSPAN2	0.999292	0.000708122
ENSGALT00000104180	C1QTNF7	0.999291	0.000708523
TCONS_00011141	ALAD	-0.999291	0.000708997
XR_003078022.1	TNFSF13B	0.999291	0.000709193
ENSGALT00000055573	SFRP5	0.99929	0.000709596
ENSGALT00000102074	TRIM14	0.99929	0.000709604
ENSGALT00000103262	EDNRA	0.99929	0.000709814
TCONS_00010821	PDLIM3	-0.99929	0.000710229
TCONS_00010821	TRIM36	0.999289	0.000710736
ENSGALT00000092278	IRF1	0.999286	0.00071365
XR_001468781.1	ANXA8	0.999285	0.00071467
XR_003074096.1	HPSE2	0.999285	0.000715417
XR_003071850.1	BLA	0.999284	0.00071554
XR_001470036.1	HOXB4	0.999284	0.00071622
XR_003074097.1	SGCD	0.999283	0.00071661
ENSGALT00000108152	PLK3	0.999283	0.000716624
XR_001471309.2	PLN	0.999281	0.000719493
ENSGALT00000102074	PQLC2	0.999279	0.000721121
TCONS_00036641	OFCC1	0.999279	0.000721327
XR_003072518.1	GRIP1	0.999278	0.000721856
ENSGALT00000099050	WEE2	0.999277	0.000722774
XR_003071993.1	SMOX	-0.999277	0.000722912
ENSGALT00000087774	WISP1	0.999277	0.000723489
XR_003074097.1	TMEM119	0.999276	0.000724046
XR_003075696.1	ABCA13	0.999276	0.000724055
XR_003076937.1	HOXC8	0.999274	0.000725775
ENSGALT00000104239	CMPK2	-0.999274	0.000726237
ENSGALT00000108266	PLA2R1	0.999273	0.000727111
ENSGALT00000092645	ATP10D	0.999273	0.000727131
XR_003074067.1	PLCL2	-0.999273	0.000727474
ENSGALT00000091427	TMEM136-1	0.999272	0.000727519
XR_001468932.1	B3GALT2	0.999272	0.000727657
XR_001463661.2	FAM84A	0.999272	0.000728265
XR_003074059.1	IFITM3	0.999271	0.000728941
XR_001466103.2	NHSL2	0.999271	0.000728958
ENSGALT00000103262	IFI6	0.999271	0.000729401
XR_003072079.1	DBN1	0.99927	0.000729578
XR_003074097.1	BMPR2	-0.99927	0.000729657
ENSGALT00000107168	NID1	0.99927	0.000729933
XR_003074059.1	ENPP3	0.999269	0.000731245
ENSGALT00000055573	HLX	0.999269	0.000731391
XR_212886.3	LOC421285	0.999268	0.000731753
ENSGALT00000091427	ALX1	0.999267	0.000732506
TCONS_00011357	FOLR1	0.999267	0.000732903
XR_003072067.1	SUSD1	-0.999267	0.000733049
TCONS_00008756	HES1	0.999267	0.000733484
XR_003074059.1	FBLN5	0.999266	0.000733839
ENSGALT00000100575	HPSE2	0.999266	0.000733886
XR_003078022.1	RASL11AL	0.999265	0.000734655
ENSGALT00000104239	HTR1B	-0.999265	0.000734844
XR_003071850.1	TBX2	0.999263	0.000736736
XR_001466103.2	ATRNL1	0.999263	0.000737404
ENSGALT00000097648	KIF1A	-0.999261	0.000738984
ENSGALT00000091427	RGS5	0.99926	0.000739789
XR_003074059.1	SMOX	-0.999259	0.000741019
TCONS_00030174	LHCGR	-0.999259	0.000741072
XR_003074097.1	OSMR	0.999259	0.000741258
ENSGALT00000106401	SH3PXD2A	0.999259	0.000741456
ENSGALT00000106401	SPO11	0.999258	0.000741729
ENSGALT00000100034	ST8SIA2	-0.999258	0.000741898
TCONS_00030174	FAM198A	-0.999258	0.000742488
ENSGALT00000103262	ZNF385D	0.999257	0.000742536
ENSGALT00000099008	ETV1	0.999257	0.000743016
XR_003071993.1	IFITM3	0.999256	0.00074407
ENSGALT00000099050	ARSH	0.999256	0.000744271
XR_003071993.1	FBLN5	0.999256	0.000744428
XR_003071993.1	GLRX	0.999254	0.000746416
ENSGALT00000096804	GLI1	0.999254	0.000746429
ENSGALT00000095807	IRF1	0.999253	0.000747055
XR_003071850.1	TENM4	0.999253	0.000747376
TCONS_00031276	FGF8	-0.999252	0.000747546
ENSGALT00000097648	TPRN	0.999252	0.000747854
XR_001471487.2	ABCB1	0.999252	0.000747881
ENSGALT00000107955	ABCB1LA	-0.999252	0.000748027
NR_036668.1	LOC100859230	-0.999252	0.000748425
ENSGALT00000066961	MAP3K5	-0.999249	0.00075069
XR_003071993.1	ENPP3	0.999249	0.000751429
ENSGALT00000106401	TWIST2	0.999248	0.00075193
XR_001468343.2	SYBU	0.999248	0.000752016
XR_001466985.2	CYP1B1	0.999247	0.000752583
XR_001471487.2	FAM26D	0.999247	0.000753048
XR_003076937.1	CHRNA4	0.999247	0.000753092
ENSGALT00000108152	PRSS35	0.999247	0.000753119
XR_003071850.1	SEMA3G	0.999246	0.000753585
XR_003076937.1	PLA1A	0.999245	0.000755196
TCONS_00010816	MAK	0.999245	0.000755433
XR_001466103.2	LIMD2	0.999241	0.000758571
TCONS_00008756	CMPK2	0.999241	0.000759222
XR_003074059.1	GLRX	0.99924	0.000760104
ENSGALT00000087774	RTN4RL2	0.99924	0.000760124
ENSGALT00000099050	SDC1	0.999239	0.000761053
TCONS_00011141	GSTAL1	-0.999235	0.000764582
XR_003074097.1	SDC3	0.999232	0.000768289
ENSGALT00000055573	KANK3	0.999231	0.000768827
ENSGALT00000104239	LOC430303	-0.999231	0.000769362
XR_003076940.1	TENM4	0.999231	0.000769494
TCONS_00010816	CD74	0.99923	0.000769571
ENSGALT00000103262	ZP3	-0.99923	0.000769833
XR_003074067.1	GLRA4	0.99923	0.00077017
XR_003071993.1	BLA	0.999229	0.000771112
ENSGALT00000095807	LOC770126	0.999229	0.000771333
ENSGALT00000100034	ABCB1	0.999228	0.000772009
XR_003076940.1	EEPD1	0.999226	0.000774191
XR_003076940.1	SLC35F1	0.999225	0.000774524
XR_001466103.2	STAR	0.999223	0.000776673
ENSGALT00000108152	LOC421081	0.999223	0.000777031
XR_001468781.1	ANTXR1	0.99922	0.000779865
ENSGALT00000092645	PSMG4	0.99922	0.000780289
XR_001470036.1	TEK	0.999219	0.000780865
XR_001468932.1	LOC770617	0.999219	0.000781087
ENSGALT00000095807	KANK1	0.999218	0.000781635
XR_001466103.2	UST	0.999216	0.00078398
TCONS_00036641	RNF144A	0.999216	0.000784237
TCONS_00030174	SLC44A3	-0.999214	0.000785679
TCONS_00008756	LOC424918	0.999214	0.000785979
ENSGALT00000066961	ABCA13	0.999213	0.000787248
TCONS_00011141	USH1C	-0.999213	0.000787314
ENSGALT00000096804	SH3PXD2A	0.999212	0.00078789
XR_003074059.1	BLA	0.999211	0.000788649
ENSGALT00000107168	FABP7	0.999211	0.000788814
ENSGALT00000107168	ITGA8	0.999211	0.000789117
ENSGALT00000103262	CIDEC	0.999211	0.000789312
ENSGALT00000055573	CA8	0.999211	0.000789428
XR_003074096.1	C3	0.999211	0.000789462
ENSGALT00000050615	MEX3B	0.999209	0.000790524
XR_003074097.1	AMY2A	-0.999209	0.000790533
ENSGALT00000087774	C3	0.999209	0.000790611
XR_003074097.1	LAMB1	0.999208	0.000791633
XR_003072021.1	ENHO	0.999208	0.000792309
XR_210281.3	P2RY1	0.999207	0.000792783
TCONS_00010798	HMOX1	-0.999206	0.000794377
XR_003078022.1	NR2F2	0.999205	0.000795314
ENSGALT00000108266	LOC770126	0.999205	0.000795486
TCONS_00008756	ADORA2A	0.999204	0.000795528
TCONS_00010816	MATN3	0.999204	0.000795709
TCONS_00031276	LOC107055037	-0.999204	0.000795849
TCONS_00036641	ITPRIP	0.999204	0.000796223
XR_001471309.2	AKR1B10L2	0.999204	0.000796343
ENSGALT00000050615	BHLHE23	-0.999201	0.000798868
TCONS_00031276	PABPN1L	-0.999201	0.000799481
XR_003078022.1	CSF1R	0.9992	0.000799845
XR_212886.3	DPP4	0.9992	0.000799934
XR_001466103.2	HOXB6	0.9992	0.000799989
XR_001466665.2	MYCN	-0.999198	0.000802197
XR_001471309.2	ADORA2A	0.999197	0.000802905
XR_001466985.2	EPSTI1	0.999197	0.000803184
TCONS_00010863	S100Z	0.999197	0.000803396
ENSGALT00000095807	HOXC6	0.999195	0.000804857
XR_003072021.1	ZNF385C	0.999195	0.000805302
ENSGALT00000108266	HERC4L	0.999194	0.000805788
XR_001470036.1	CNP	0.999194	0.000806002
TCONS_00036641	HEG1	0.999193	0.000807189
ENSGALT00000092645	LOC107049644	-0.999192	0.000808296
ENSGALT00000101313	FRMD4B	0.999191	0.000809346
XR_140261.4	S100A16	0.99919	0.000809784
ENSGALT00000099050	LOC100857632	0.99919	0.000810314
XR_003075696.1	GDF9	0.99919	0.000810484
ENSGALT00000100034	FAM198A	0.999189	0.000811254
XR_003074096.1	S100A11	0.999189	0.000811352
ENSGALT00000101313	LRRC32	0.999188	0.000811867
ENSGALT00000095807	PHYKPL	0.999188	0.000811894
XR_003071850.1	EEPD1	0.999186	0.000813763
ENSGALT00000092645	CCDC129	0.999185	0.000814702
XR_003071256.1	LZTS1	-0.999185	0.000814789
TCONS_00008756	EGFLAM	0.999183	0.000817172
ENSGALT00000095807	JAG1	0.999183	0.000817324
XR_003078022.1	COL6A3	0.999181	0.000819375
TCONS_00010816	PLPPR3	0.99918	0.000820249
ENSGALT00000108152	ZDHHC15	-0.999179	0.000821208
TCONS_00008756	LRRC32	0.999178	0.00082188
ENSGALT00000095807	BANK1	0.999178	0.000822393
XR_001466103.2	CDH19	0.999177	0.000822972
XR_003076699.1	PRODH	-0.999176	0.000823544
XR_001470036.1	NTSR1	0.999175	0.000824573
ENSGALT00000107168	ZNF385C	0.999175	0.00082466
XR_003076940.1	MATN3	0.999173	0.000826735
ENSGALT00000095807	FADS2	0.999173	0.000826802
TCONS_00008756	ST8SIA2	-0.999173	0.000827079
XR_003074067.1	SLC1A6	0.999173	0.000827357
XR_003071993.1	LOC770126	0.999172	0.000827905
ENSGALT00000107168	CPZ	0.999172	0.000828112
ENSGALT00000095807	WASF3	-0.999168	0.000831841
XR_140261.4	RXFP1	0.999167	0.000832695
TCONS_00011141	MMRN1	-0.999167	0.000832907
ENSGALT00000108152	RNF182	-0.999167	0.000833222
TCONS_00010816	MYO1D	0.999166	0.000833729
XR_003078022.1	NAALAD2	0.999166	0.000834254
TCONS_00030174	ZNFX1	-0.999165	0.000834732
ENSGALT00000101313	OGN	0.999165	0.000834883
XR_003074059.1	LOC770126	0.999164	0.000836067
ENSGALT00000101313	FAM188B	0.999164	0.000836138
TCONS_00011141	GDPD2	-0.999163	0.000837289
XR_001466103.2	FBLN1	0.999163	0.00083729
TCONS_00031283	C6orf132	-0.999161	0.000838507
TCONS_00008756	ARSH	0.99916	0.00083954
XR_003075803.1	GALNT9	0.99916	0.000840236
ENSGALT00000099008	MMP9	0.999159	0.000840723
XR_003078022.1	KRT17	0.999158	0.000841813
TCONS_00030174	FRMD3	-0.999158	0.000841912
XR_003075138.1	DNAH1	-0.999155	0.000844867
XR_003074096.1	CHRNA4	0.999154	0.000845621
ENSGALT00000102074	KLF2	0.999154	0.000845741
ENSGALT00000108266	ETV4	0.999154	0.000845872
ENSGALT00000055573	GLI1	0.999154	0.000846481
ENSGALT00000102055	LOC107049644	-0.999154	0.000846497
XR_003072079.1	CHRNA4	0.999153	0.000847333
TCONS_00011141	CERS1	-0.999152	0.000847695
ENSGALT00000099050	VCAM1	0.999152	0.000847877
XR_003075803.1	CPN1	0.999152	0.000847883
TCONS_00011141	ADAM19	-0.999152	0.000848201
ENSGALT00000108266	SGCD	0.99915	0.000849559
ENSGALT00000092976	MAEL	0.99915	0.000850243
TCONS_00030174	TMEM136-1	-0.99915	0.000850299
ENSGALT00000104239	SLC19A2	-0.999149	0.000850746
XR_001466985.2	ARHGAP25	0.999149	0.000850808
XR_003076940.1	HOXC6	0.999148	0.000851813
ENSGALT00000107168	GLRX	0.999148	0.000852122
TCONS_00036641	SYT9	0.999147	0.000852816
XR_001466985.2	CFD	0.999147	0.00085308
XR_003074096.1	CFH	0.999147	0.000853307
ENSGALT00000092278	GRP	0.999147	0.000853329
XR_001470036.1	ETV1	0.999145	0.000855394
ENSGALT00000066961	PLPP2	0.999144	0.000856282
ENSGALT00000107168	MAP3K6	0.999143	0.000857297
ENSGALT00000106401	TRABD2B	0.999141	0.000858895
XR_003074097.1	DLC1	0.999141	0.00085922
ENSGALT00000095807	DUSP8	0.999141	0.000859257
XR_212886.3	DUSP4	0.99914	0.000860356
ENSGALT00000099050	IRF8	0.999139	0.00086077
XR_001467178.2	TMEM121	0.999138	0.0008619
ENSGALT00000102055	LOC421285	0.999138	0.000862135
ENSGALT00000104239	SDC1	-0.999137	0.000863161
ENSGALT00000102074	GLRA4	0.999136	0.000863726
XR_001470036.1	PSTPIP1	0.999136	0.000863953
XR_140261.4	GSTT1L	0.999135	0.000865155
ENSGALT00000103262	JAG1	0.999134	0.000866034
NR_036668.1	GTF2A1L	-0.999131	0.000868549
XR_001466103.2	OASL	0.999131	0.000868912
XR_001466103.2	COL6A3	0.999131	0.000869395
XR_003072021.1	TMEM119	0.99913	0.000870277
ENSGALT00000099008	B3GALT2	0.999129	0.000871418
XR_001466103.2	HOXB7	0.999127	0.000872586
TCONS_00009791	RASD2	0.999127	0.000873445
XR_003072021.1	SAMD12	0.999126	0.0008739
XR_003076940.1	SYT9	0.999125	0.000874984
XR_001468188.2	P3H4	0.999124	0.000875842
XR_001466103.2	DLL4	0.999124	0.000876233
XR_003075696.1	TAS1R3	0.999124	0.000876408
ENSGALT00000097648	ZAR1L	0.999121	0.000878734
ENSGALT00000091427	NRP1	0.999121	0.000878767
XR_001466985.2	MID2	0.999121	0.000878879
ENSGALT00000104239	ST8SIA2	0.999121	0.000878903
ENSGALT00000050615	PRODH	-0.999121	0.000879309
TCONS_00031276	NEFM	-0.999121	0.000879342
ENSGALT00000104180	DACT1	0.99912	0.00087996
ENSGALT00000104239	STK32A	-0.99912	0.000880417
XR_003076699.1	GPRC5C	0.999119	0.000880799
XR_001468781.1	FOXD3	0.999119	0.000881332
TCONS_00010816	GLRX	0.999118	0.000881576
ENSGALT00000092645	GPRC5C	-0.999117	0.000883415
ENSGALT00000100575	PLA1A	0.999115	0.00088499
XR_001466103.2	PDGFRA	0.999114	0.000885772
ENSGALT00000091427	CHST13	0.999113	0.000886797
ENSGALT00000095807	MYO1D	0.999112	0.000888059
ENSGALT00000107168	ENTPD1	0.99911	0.00089028
XR_001463661.2	LAMA1	0.999109	0.00089053
TCONS_00010816	IRF1	0.999109	0.00089097
XR_001470036.1	SLCO2A1	0.999109	0.000891202
XR_001466332.2	NLGN1	0.999109	0.000891299
ENSGALT00000106401	MN1	0.999109	0.000891478
XR_001468932.1	HOXB7	0.999108	0.000892077
ENSGALT00000108152	SYCP2L	0.999108	0.000892493
ENSGALT00000087774	LOC107049680	0.999107	0.000893488
ENSGALT00000102074	GPRC5C	-0.999106	0.00089404
XR_003072021.1	FAM13C	0.999106	0.000894343
ENSGALT00000104239	FRMD3	-0.999105	0.000894715
ENSGALT00000100034	SLC44A3	0.999103	0.000897344
ENSGALT00000092645	IL1RAP	0.999102	0.000897986
XR_003076063.1	GGT5	0.999101	0.000898741
ENSGALT00000107168	NTNG2	0.999101	0.000899137
TCONS_00010816	IFITM3	0.999101	0.000899414
XR_001466665.2	SLC6A14	-0.9991	0.000899792
XR_003072079.1	CHST8	-0.999099	0.000900684
ENSGALT00000055573	SH3PXD2A	0.999099	0.000900973
ENSGALT00000100034	CMPK2	0.999099	0.000901323
ENSGALT00000096804	CA8	0.999098	0.000902497
ENSGALT00000099008	MMP23B	0.999097	0.000903456
XR_003072021.1	CERS4	0.999095	0.000904733
ENSGALT00000091427	RASGRP1	0.999095	0.000905169
ENSGALT00000096804	FAM65A	0.999095	0.000905447
TCONS_00013440	DENND2D	0.999093	0.000907047
XR_001470036.1	SEMA5B	0.999093	0.000907383
ENSGALT00000103262	ENPP3	0.999093	0.000907432
ENSGALT00000092976	CENPV	0.999089	0.000911333
XR_003076940.1	PRICKLE2	0.999088	0.000911594
XR_001466103.2	DRAM1	0.999088	0.000911596
ENSGALT00000108266	CD34	0.999087	0.000912697
ENSGALT00000101313	CHST13	0.999086	0.000913602
XR_001464132.2	LOC107056921	0.999086	0.000913722
ENSGALT00000102074	IRF8	0.999085	0.000915125
ENSGALT00000096804	C1QTNF7	0.999084	0.000915887
TCONS_00010868	DLG5	0.999084	0.000916027
ENSGALT00000104239	HES1	-0.999083	0.000916807
XR_001466103.2	BCO1	0.999082	0.00091781
XR_003076940.1	SEMA3G	0.999082	0.000917912
ENSGALT00000092278	OGN	0.999082	0.000917928
ENSGALT00000103262	CYP1B1	0.999081	0.000918685
XR_001466103.2	NRP2	0.999081	0.00091937
ENSGALT00000108266	MCF2L2	0.99908	0.000919951
ENSGALT00000107168	HPX	0.999079	0.000920631
XR_003074059.1	SEMA3G	0.999079	0.000921276
TCONS_00008756	STIM2	-0.999079	0.000921373
XR_003074059.1	RARRES1	0.999078	0.000922056
XR_003078022.1	MMP9	0.999077	0.000922708
XR_003075696.1	TES	0.999076	0.000924054
TCONS_00036641	HOXB8	0.999075	0.000924853
ENSGALT00000092278	IFIT5	0.999075	0.000925103
ENSGALT00000107168	DLL1	0.999075	0.00092531
XR_003074097.1	HERC4L	0.999075	0.000925342
TCONS_00010816	AMHR2	0.999074	0.000925778
XR_003071993.1	SEMA3G	0.999073	0.000926793
ENSGALT00000095807	ADAM12	0.999073	0.000926893
XR_003071993.1	LOC422171	0.999073	0.000926945
XR_212886.3	ATP10D	0.999072	0.000927642
ENSGALT00000106401	UNC5A	0.999072	0.000927754
XR_001470036.1	LOC107056280	0.999072	0.000928329
XR_003076940.1	SLC16A4	0.999071	0.000928755
XR_001470036.1	TRABD2B	0.999071	0.000929223
TCONS_00031276	SLC25A4	-0.99907	0.000929973
ENSGALT00000099050	STK32A	0.99907	0.000930433
XR_001471309.2	FRMD3	0.999069	0.000931201
ENSGALT00000092645	TRIM14	0.999068	0.000932123
ENSGALT00000102074	LPAR3	0.999067	0.00093333
XR_001468781.1	DLL4	0.999066	0.000934284
XR_003072021.1	C1orf226	0.999064	0.000935618
ENSGALT00000092976	EDNRB	0.999064	0.000936136
ENSGALT00000105358	VCAM1	0.999063	0.000937368
ENSGALT00000099008	APCDD1L	0.999063	0.000937398
ENSGALT00000087774	PODXL	0.999062	0.000937693
XR_003076940.1	PHYKPL	0.999062	0.000937962
XR_003071993.1	RARRES1	0.99906	0.000939844
ENSGALT00000099050	DUSP4	0.999059	0.000940971
TCONS_00010816	CERS4	0.999058	0.000941618
ENSGALT00000106401	CLEC3B	0.999058	0.000941626
XR_003071850.1	AMHR2	0.999058	0.000941647
XR_003074059.1	CERS4	0.999058	0.000942064
XR_001466103.2	COL4A2	0.999057	0.000942768
ENSGALT00000055573	HOXC8	0.999057	0.000942906
XR_001470036.1	CDK18	0.999056	0.000943505
XR_003075696.1	RBP7	0.999056	0.000943925
XR_003071993.1	TMEM119	0.999054	0.000946431
ENSGALT00000087774	FAM20C	0.999053	0.000946722
ENSGALT00000055573	CHST8	-0.999053	0.000947079
ENSGALT00000100034	TSHZ3	-0.999051	0.00094855
XR_003074059.1	LOC422171	0.999051	0.000949174
TCONS_00011141	TTC39A	-0.999051	0.000949279
XR_001471309.2	LRRC17	0.999051	0.000949406
XR_003076699.1	ATP10D	-0.99905	0.00094976
ENSGALT00000099050	IL1RAP	0.999049	0.00095092
ENSGALT00000092278	NBL1	0.999048	0.000951672
XR_003071993.1	C1QTNF5	0.999048	0.000951797
XR_001466985.2	PLEKHG5	0.999047	0.000952908
ENSGALT00000095807	CALML4	0.999044	0.000955721
XR_001466985.2	IFI6	0.999043	0.000956785
ENSGALT00000092278	FAM188B	0.999043	0.000957037
XR_001469002.2	KIFAP3	-0.999041	0.000958732
TCONS_00036641	TRPC7	0.999041	0.000958879
ENSGALT00000092278	AMHR2	0.999041	0.000958888
ENSGALT00000055573	DBN1	0.999041	0.000959491
XR_001468781.1	COL13A1	0.999039	0.000960691
XR_003074059.1	TMEM119	0.999039	0.000961383
XR_001468932.1	LOC100858919	0.999038	0.000961719
XR_003071993.1	CERS4	0.999038	0.000961959
TCONS_00036641	NAPEPLD	0.999037	0.00096313
ENSGALT00000099050	OSR2	0.999036	0.000964336
XR_003072079.1	CA8	0.999035	0.000964623
ENSGALT00000104180	MPEG1	0.999035	0.00096463
ENSGALT00000092645	COLEC10	0.999034	0.000965754
XR_001468781.1	CDK18	0.999034	0.000965868
ENSGALT00000087774	LARP1B	0.999034	0.000965896
TCONS_00008756	FAM167A	0.999034	0.000966128
XR_001468781.1	PLCH1	0.999033	0.000966577
XR_001470036.1	MMR1L4	0.999033	0.000966651
XR_003072518.1	PENK	0.999033	0.000967451
TCONS_00036641	ITIH5	0.999032	0.00096802
ENSGALT00000107168	CD34	0.999028	0.000971756
TCONS_00010821	APLP2	0.999026	0.000973612
TCONS_00036641	CADM1	0.999026	0.000974076
XR_003074059.1	C1QTNF5	0.999026	0.000974274
XR_001466103.2	PSTPIP1	0.999025	0.000974709
TCONS_00010816	TM6SF1	0.999025	0.000975399
XR_001468932.1	SLIT1	0.999024	0.000975549
ENSGALT00000107168	TRIM47	0.999021	0.000978777
TCONS_00011357	ATP5A1W	0.999021	0.000979155
ENSGALT00000108152	MAP3K5	-0.99902	0.000979513
XR_003078022.1	ACSL5	0.99902	0.000980134
XR_001466985.2	ITPR3	0.999018	0.00098237
XR_001463495.2	NEBL	-0.999017	0.000983301
XR_003074067.1	HSPB2	0.999017	0.000983397
XR_001470036.1	PI15	0.999016	0.000983538
XR_001471309.2	SLC44A3	0.999016	0.000984479
TCONS_00011357	PLPP2	0.999015	0.000985244
XR_003074096.1	CAPG	0.999014	0.000986058
ENSGALT00000092278	ZNF516	-0.999012	0.000987661
ENSGALT00000106401	CNP	0.999011	0.000988563
XR_001466985.2	PDLIM1	0.999011	0.000988707
XR_001471309.2	TSPAN13	0.999011	0.000988805
ENSGALT00000101313	ALX1	0.999011	0.000989039
XR_001470036.1	GPR17	0.999011	0.000989132
XR_003071884.1	UGCG	0.99901	0.000990086
XR_001466103.2	CTSS	0.999009	0.000991315
ENSGALT00000087774	LRRC75A	0.999008	0.000992438
XR_001471309.2	FAM198A	0.999007	0.000992647
XR_003074096.1	COL18A1	0.999007	0.000992858
ENSGALT00000106401	CLIC3	0.999005	0.000995377
XR_001468781.1	RASSF7	0.999003	0.000996856
ENSGALT00000050615	SLC6A14	-0.999002	0.000997611
NR_036668.1	UGT8	0.999002	0.00099848
TCONS_00031283	CRYAB	-0.998999	0.00100121
XR_001466985.2	OPN4-1	0.998996	0.00100387
XR_212886.3	DRD1	0.998995	0.0010047
ENSGALT00000095807	ZNF385C	0.998994	0.00100593
XR_003076940.1	HPX	0.998992	0.00100759
XR_003076940.1	CD34	0.998992	0.00100785
XR_001468781.1	SEMA5B	0.998992	0.00100817
ENSGALT00000107168	RFTN1	0.998992	0.00100847
XR_001468932.1	SPI1	0.998991	0.00100881
ENSGALT00000106401	PI15	0.998988	0.00101213
TCONS_00036641	PLD5	0.998988	0.0010125
ENSGALT00000108266	OSMR	0.998986	0.00101374
ENSGALT00000087774	SSTR2	0.998986	0.00101394
XR_003074067.1	RTN1	0.998985	0.00101507
XR_003071993.1	HERC4L	0.998984	0.00101605
XR_001470036.1	MYO1B	0.998983	0.00101709
XR_001466985.2	ADGRL4	0.998983	0.0010171
TCONS_00030183	BG2	0.998979	0.00102098
ENSGALT00000107955	SERPINF1	0.998979	0.00102108
XR_001463495.2	CORO6	-0.998978	0.00102222
ENSGALT00000062420	UGCG	0.998977	0.00102348
TCONS_00011141	SH3GLB2	-0.998975	0.00102535
XR_003078022.1	CLIC2	0.998974	0.00102576
TCONS_00011141	E2F2	-0.998973	0.00102652
XR_001466332.2	CD36	0.998973	0.0010268
XR_003074097.1	MCF2L2	0.998972	0.00102772
XR_003074059.1	HERC4L	0.998972	0.00102827
ENSGALT00000107168	HTRA1	0.99897	0.00102954
ENSGALT00000055573	FAM65A	0.99897	0.00102983
XR_001467673.2	MBNL1	-0.998969	0.0010315
ENSGALT00000087774	MYO1B	0.998968	0.00103215
ENSGALT00000100575	SCARF2	0.998966	0.00103389
ENSGALT00000108152	PRODH	0.998965	0.00103467
ENSGALT00000097648	UCHL1	0.998964	0.0010358
ENSGALT00000091427	ITGA4	0.998964	0.0010361
ENSGALT00000102055	TPRN	0.998963	0.0010372
ENSGALT00000055573	HPSE2	0.998963	0.00103724
XR_001470036.1	TINAGL1	0.998962	0.00103809
ENSGALT00000096804	MPEG1	0.998962	0.0010381
XR_001470036.1	FGL1	0.998961	0.0010393
XR_003077976.1	FNDC1	0.998959	0.00104068
ENSGALT00000055573	C1QTNF7	0.998959	0.00104144
XR_003076063.1	FOXO1	-0.998958	0.00104175
XR_001463495.2	BHMT	-0.998958	0.00104239
ENSGALT00000102055	PRODH	0.998957	0.00104267
XR_003076937.1	ATOH8	0.998957	0.00104281
TCONS_00010845	FN1	0.998956	0.00104365
XR_003071850.1	ADAM12	0.998954	0.00104626
XR_001471487.2	RAMP2	0.998954	0.0010465
ENSGALT00000066961	UGT8L	0.998953	0.00104717
ENSGALT00000100034	RIPK2	0.998953	0.00104737
ENSGALT00000092278	AGTR2	0.998952	0.00104775
XR_003075696.1	TMEM140	0.998951	0.00104857
XR_003071850.1	TMEM119	0.998951	0.00104934
ENSGALT00000091427	LAMA1	0.998951	0.00104942
ENSGALT00000101313	CFTR	0.99895	0.00104971
ENSGALT00000100575	ATOH8	0.998949	0.00105088
TCONS_00011357	GATA6	-0.998949	0.00105142
XR_003074097.1	AMHR2	0.998948	0.00105181
XR_003074059.1	EEPD1	0.998947	0.00105344
ENSGALT00000099008	KRT17	0.998946	0.00105378
TCONS_00030174	LOC107055361	-0.998946	0.00105429
ENSGALT00000105358	GPRC5C	-0.998945	0.00105461
XR_001463661.2	SIX1	0.998945	0.00105495
ENSGALT00000092278	OSMR	0.998945	0.00105521
XR_140261.4	ESM1	0.998945	0.00105525
XR_003072079.1	HOXC8	0.998944	0.00105587
XR_003071993.1	EEPD1	0.998943	0.00105707
TCONS_00031276	GABARAPL1	0.998942	0.00105771
ENSGALT00000097648	RNF182	-0.998942	0.00105807
XR_212886.3	HSPB2	0.998942	0.00105811
ENSGALT00000096804	HOXC8	0.998942	0.00105814
ENSGALT00000095807	COL4A3	-0.998941	0.00105871
TCONS_00030174	LRRC17	-0.998941	0.00105936
XR_001466665.2	NEFM	-0.998938	0.00106174
XR_003071993.1	MAOA	0.998937	0.00106338
XR_001468932.1	CDH19	0.998936	0.0010643
XR_003071993.1	MCF2L2	0.998935	0.00106478
XR_003078022.1	ETV1	0.998934	0.0010658
XR_003076940.1	FAM69C	0.998934	0.00106599
XR_003076063.1	EPAS1	0.998934	0.00106599
XR_003076699.1	WEE2	-0.998933	0.0010665
XR_003071884.1	GALNT9	0.998932	0.0010675
ENSGALT00000101313	RGS5	0.998932	0.00106759
ENSGALT00000108266	RFTN1	0.998932	0.00106789
ENSGALT00000096804	CHST8	-0.998932	0.0010679
XR_001468932.1	LOC427656	0.998932	0.00106835
XR_001468932.1	CBFA2T3	0.99893	0.00106962
ENSGALT00000066961	SULT2B1L1	0.99893	0.00106982
ENSGALT00000107168	IL34	0.99893	0.00107017
ENSGALT00000103262	NBL1	0.998929	0.0010707
ENSGALT00000105358	PQLC2	0.998929	0.0010709
XR_001468932.1	TCF21	0.998929	0.00107091
ENSGALT00000099008	MMR1L4	0.998927	0.00107337
ENSGALT00000101313	ZP3	-0.998926	0.00107384
ENSGALT00000106401	GLI1	0.998925	0.00107474
XR_140261.4	CLEC3B	0.998925	0.00107485
TCONS_00031283	COL2A1	-0.998925	0.00107503
ENSGALT00000101313	TSHZ3	-0.998925	0.00107525
XR_003074059.1	MCF2L2	0.998924	0.00107589
XR_001466103.2	RASL11AL	0.998924	0.00107636
TCONS_00011357	UGT8L	0.998923	0.00107671
XR_001470036.1	CDH19	0.998922	0.00107811
XR_001464460.2	C18H17orf58	0.998921	0.00107916
ENSGALT00000104239	FAAHL	-0.998919	0.00108085
ENSGALT00000097648	SYCP2L	0.998919	0.00108106
ENSGALT00000099008	SH2D3C	0.998918	0.00108153
XR_003071850.1	BMPR2	-0.998918	0.0010816
TCONS_00031283	TGFBR3	-0.998918	0.00108241
ENSGALT00000107168	FDPS	0.998917	0.00108333
TCONS_00036641	RPH3A	0.998915	0.00108459
XR_003078022.1	CBFA2T3	0.998915	0.0010851
XR_003074059.1	MAOA	0.998915	0.00108532
ENSGALT00000108152	PQLC2	0.998914	0.00108554
ENSGALT00000106401	GAS6	0.998914	0.00108591
ENSGALT00000096804	DBN1	0.998913	0.00108674
XR_003076940.1	KANK1	0.998912	0.00108758
ENSGALT00000102074	CCDC129	0.998912	0.00108838
ENSGALT00000106401	NANOS1	0.998911	0.00108913
XR_003076699.1	TP63	-0.99891	0.00108955
XR_003074067.1	SHC4	0.99891	0.00108973
ENSGALT00000055573	MPEG1	0.99891	0.0010899
TCONS_00030174	CMPK2	-0.99891	0.00109004
XR_003071993.1	NID1	0.998909	0.00109112
XR_003076063.1	ALOX5	0.998907	0.00109282
ENSGALT00000087774	LAPTM5	0.998906	0.00109423
XR_001466103.2	PKNOX2	0.998905	0.00109461
TCONS_00011141	EHHADH	0.998905	0.00109548
XR_001469002.2	SH3BP2	-0.998903	0.00109701
XR_001466103.2	MMP2	0.998902	0.00109848
XR_001468781.1	TNFSF15	0.998901	0.00109881
XR_003078022.1	NRP2	0.998899	0.00110054
ENSGALT00000096804	DACT1	0.998899	0.00110066
TCONS_00030174	LRRC32	-0.998899	0.0011014
XR_003074067.1	HSPA2	0.998898	0.00110176
XR_001468781.1	HSPG2	0.998898	0.00110199
ENSGALT00000050615	KIF1A	0.998896	0.00110357
ENSGALT00000102074	ELOVL1	0.998896	0.00110436
ENSGALT00000104180	PLAC9	0.998894	0.001106
XR_003076063.1	CA9	0.998893	0.00110731
XR_003076940.1	VEGFRKDRL	0.998892	0.0011081
ENSGALT00000106401	FAM20C	0.998891	0.00110853
ENSGALT00000087774	PDGFD	0.998891	0.00110903
TCONS_00031276	BMP15	-0.998891	0.00110916
TCONS_00031276	LOC422320	-0.998891	0.00110927
XR_003078022.1	NMRAL1	0.99889	0.00110951
ENSGALT00000099008	TNFSF13B	0.99889	0.00111001
XR_001464460.2	ERBB4	0.99889	0.00111004
ENSGALT00000108266	FAM69C	0.998889	0.00111079
XR_001466985.2	LRRC17	0.998889	0.00111093
XR_003074059.1	NID1	0.998889	0.00111129
ENSGALT00000091427	KCNE4	0.998889	0.00111149
ENSGALT00000102074	LOC107049644	-0.998888	0.00111232
XR_003075138.1	ABCA4	-0.998887	0.00111326
ENSGALT00000099008	LOC427656	0.998886	0.00111423
XR_001471487.2	COL4A4	-0.998885	0.00111476
XR_001468932.1	PSTPIP1	0.998885	0.00111521
XR_001466103.2	SPON1	0.998882	0.0011178
ENSGALT00000101313	ITGA4	0.998881	0.0011188
ENSGALT00000091427	TSHZ3	-0.998881	0.00111915
ENSGALT00000107168	OSMR	0.99888	0.00111968
XR_001471309.2	ST8SIA2	-0.998879	0.00112064
XR_003071850.1	LOC107054133	0.998879	0.00112118
ENSGALT00000102055	SPIRE1L	0.998879	0.00112129
TCONS_00010816	FBLN5	0.998879	0.00112132
ENSGALT00000099008	COL6A2	0.998878	0.0011217
XR_001463661.2	SEPT12	0.998878	0.00112177
ENSGALT00000106401	S100A11	0.998878	0.00112188
ENSGALT00000102074	COLEC10	0.998877	0.00112282
ENSGALT00000092278	FRMD4B	0.998877	0.00112349
XR_001468932.1	TRPM2	0.998876	0.00112394
ENSGALT00000103262	CERS4	0.998876	0.00112434
ENSGALT00000099549	ESRP1	-0.998874	0.00112591
ENSGALT00000106401	C20H20orf96	0.998874	0.001126
ENSGALT00000087774	SLCO2A1	0.998873	0.00112711
TCONS_00011357	SPON2	0.998873	0.00112741
XR_001471487.2	LOC424918	0.998872	0.00112808
ENSGALT00000104180	CA8	0.998872	0.0011284
TCONS_00010816	ADAM12	0.99887	0.0011303
XR_001467178.2	PCBD2	0.998867	0.00113269
ENSGALT00000096804	HPSE2	0.998866	0.00113426
ENSGALT00000099549	SGK2	-0.998863	0.00113673
ENSGALT00000050615	BLNK	-0.998863	0.00113696
ENSGALT00000103262	SLC5A3	-0.998861	0.00113856
XR_001470036.1	RGS7BP	0.998861	0.00113878
TCONS_00031283	MYCN	-0.998861	0.00113917
XR_003071850.1	RARRES1	0.998861	0.0011392
TCONS_00031283	SHC4	-0.99886	0.0011403
XR_001466665.2	ZNF536	0.998859	0.00114058
XR_003078022.1	MICALL2	0.998859	0.00114064
ENSGALT00000108152	TES	0.998859	0.00114095
ENSGALT00000099008	THSD7A	0.998858	0.0011421
ENSGALT00000102074	MYOM2	0.998858	0.0011424
XR_001466103.2	CSF1R	0.998857	0.00114291
TCONS_00010816	SMOX	-0.998856	0.00114437
ENSGALT00000099050	LOC107051159	-0.998856	0.00114438
XR_003071993.1	HTRA1	0.998855	0.00114473
TCONS_00031276	LOC100859230	-0.998855	0.00114503
ENSGALT00000082208	RBP7	0.998855	0.00114521
ENSGALT00000092645	ELOVL1	0.998853	0.00114732
ENSGALT00000099008	LOC770617	0.998852	0.00114785
ENSGALT00000099008	LOC100858919	0.998852	0.00114792
XR_001468781.1	SV2B	0.998852	0.00114799
ENSGALT00000101313	IFIT5	0.998851	0.00114855
ENSGALT00000082208	GALNT9	0.998851	0.00114895
ENSGALT00000095807	EDNRA	0.998851	0.00114906
XR_003078022.1	TSPAN18	0.99885	0.0011503
ENSGALT00000104287	S100Z	0.99885	0.00115032
ENSGALT00000091427	LOC771388	0.998848	0.00115188
ENSGALT00000087774	CLEC3B	0.998847	0.00115274
XR_003078022.1	TMEM167B	0.998846	0.00115427
ENSGALT00000108152	GPRC5C	-0.998846	0.0011545
ENSGALT00000095807	OSMR	0.998845	0.00115518
TCONS_00010816	SGCD	0.998845	0.00115535
XR_001469002.2	NSG1	-0.998845	0.00115536
ENSGALT00000100575	FAP	0.998845	0.00115546
ENSGALT00000100034	FAM167A	0.998844	0.00115554
TCONS_00030174	CADPS2	-0.998843	0.00115676
XR_001471487.2	LRRC17	0.998843	0.00115738
TCONS_00011357	PLK3	0.998842	0.00115805
TCONS_00036641	TMED11	0.998842	0.00115824
ENSGALT00000087774	ADAMTSL1	0.998841	0.0011586
ENSGALT00000097648	MYO5B	0.998841	0.00115869
ENSGALT00000087774	RXFP2	0.998841	0.00115941
XR_003074067.1	IRF8	0.99884	0.00115967
ENSGALT00000087774	WASF3L	0.998839	0.00116085
ENSGALT00000103262	CDH23	0.998839	0.00116116
XR_001470036.1	SOX10	0.998838	0.00116151
XR_001466985.2	GRP	0.998838	0.00116205
XR_003074059.1	HTRA1	0.998838	0.00116248
XR_001463661.2	ACE	0.998837	0.00116259
ENSGALT00000104239	WEE2	-0.998837	0.00116329
XR_003078022.1	COL5A2	0.998836	0.0011638
ENSGALT00000050615	ZP3L2	-0.998834	0.0011661
ENSGALT00000107168	RRAD	0.998834	0.00116631
XR_001470036.1	ANPEP	0.998833	0.00116698
XR_001471309.2	LOC107055361	0.998833	0.00116704
XR_001468932.1	EBF1	0.998832	0.00116845
TCONS_00010868	PDLIM3	-0.998831	0.00116926
ENSGALT00000101313	NRP1	0.99883	0.00116958
TCONS_00030174	ABCB1LA	0.99883	0.00116977
XR_001471309.2	HES1	0.99883	0.00116982
ENSGALT00000097779	SOBP	0.99883	0.00116982
XR_001468188.2	LGMN	0.99883	0.00117031
XR_001468781.1	OASL	0.998829	0.00117066
ENSGALT00000095807	EMP2	0.998829	0.00117069
ENSGALT00000091427	BLEC1	0.998829	0.00117092
ENSGALT00000050615	MYO5B	-0.998828	0.00117231
ENSGALT00000092278	SLC5A3	-0.998826	0.00117353
ENSGALT00000103262	LRRC17	0.998826	0.00117359
XR_001466103.2	COL5A2	0.998824	0.0011758
ENSGALT00000101313	RASGRP1	0.998823	0.00117743
TCONS_00010845	CYSP1L	0.998822	0.00117761
ENSGALT00000108152	LOC107049644	-0.998822	0.00117775
NR_036668.1	KIFAP3	-0.998822	0.00117845
XR_001466103.2	ST6GALNAC5	0.998821	0.00117936
XR_003074067.1	IL1RAP	0.99882	0.00117965
ENSGALT00000100034	EGFLAM	0.99882	0.00117995
XR_001466103.2	NR2F2	0.99882	0.00118016
TCONS_00036641	COL4A2	0.99882	0.00118048
ENSGALT00000091427	CD200	0.998819	0.00118095
ENSGALT00000105358	ELOVL1	0.998819	0.00118148
XR_003078022.1	PLXDC2	0.998818	0.00118197
XR_003078022.1	PDGFRA	0.998818	0.00118205
ENSGALT00000099008	TINAGL1	0.998816	0.00118365
XR_003072021.1	CPE	0.998816	0.00118371
TCONS_00011357	LOC107049644	-0.998816	0.00118399
XR_001471309.2	FRMD4B	0.998816	0.00118401
ENSGALT00000095807	GLRX	0.998815	0.00118479
ENSGALT00000092278	ENHO	0.998815	0.00118502
XR_001466985.2	CIDEC	0.998815	0.00118525
XR_001468781.1	ADAMTSL3	0.998815	0.0011854
ENSGALT00000107168	FAM69C	0.998812	0.00118789
ENSGALT00000106401	MITD1	0.998812	0.0011881
XR_001470036.1	ITGA1	0.998811	0.00118868
XR_003072021.1	CIDEC	0.998811	0.00118922
ENSGALT00000062420	CPN1	0.99881	0.00118978
ENSGALT00000097779	CERS6	0.998808	0.00119202
XR_001463495.2	VWF	-0.998807	0.00119342
TCONS_00009791	SLC6A17	0.998806	0.00119374
XR_003078022.1	UST	0.998805	0.00119467
XR_003074097.1	SEMA3G	0.998801	0.00119863
XR_003076940.1	AMY2A	-0.998801	0.00119883
ENSGALT00000106401	LOC107056280	0.998801	0.00119938
XR_001468781.1	SAMD9L	0.9988	0.00120037
ENSGALT00000100575	RAD51AP2	-0.998799	0.00120114
XR_001466985.2	FAM26D	0.998799	0.00120146
XR_003074097.1	CYP17A1	0.998798	0.00120236
ENSGALT00000091427	ZP3	-0.998798	0.00120243
XR_003074096.1	NPR3	0.998797	0.00120313
XR_003074067.1	LOC100857632	0.998797	0.00120323
XR_003071993.1	SGCD	0.998797	0.00120339
XR_001466103.2	MMR1L4	0.998796	0.00120413
ENSGALT00000087774	ANGPTL2	0.998793	0.00120681
XR_001468932.1	MGAT5B	0.998793	0.00120741
ENSGALT00000104239	STIM2	0.998792	0.00120845
TCONS_00031283	ADAD1	-0.998791	0.00120945
ENSGALT00000104239	ZBTB42	-0.99879	0.00121042
XR_001470036.1	RIPK3	0.998789	0.00121085
XR_001471309.2	MUC1	0.998788	0.00121161
XR_003074059.1	NOL4	0.998788	0.00121176
ENSGALT00000108152	ZAR1L	0.998787	0.00121269
XR_001468932.1	ABCA9	0.998787	0.00121322
XR_001470036.1	FAM20C	0.998786	0.00121396
XR_003074067.1	VCAM1	0.998786	0.00121431
TCONS_00036641	RAMP1	0.998785	0.00121478
ENSGALT00000107955	VWF	0.998785	0.00121513
XR_001468932.1	HOXB6	0.998785	0.00121521
XR_003071993.1	TENM4	0.998785	0.00121525
TCONS_00031283	NUDT14	-0.998784	0.00121555
XR_003072021.1	HSD17B7	0.998784	0.0012156
XR_003076699.1	STK32A	-0.998784	0.00121623
XR_003074059.1	SGCD	0.998783	0.00121708
ENSGALT00000055573	S100A16	0.998781	0.00121908
ENSGALT00000100034	LOC107055361	0.998781	0.00121911
XR_003074096.1	ARX	0.998778	0.00122208
ENSGALT00000091427	PALMD	0.998778	0.00122208
XR_001464460.2	PARM1	0.998777	0.00122259
XR_003071850.1	HERC4L	0.998777	0.00122277
XR_003075138.1	GTF2A1L	-0.998777	0.00122314
TCONS_00010816	SLC35F1	0.998776	0.00122395
XR_003078022.1	ITGA1	0.998774	0.00122578
XR_001471309.2	SLC5A3	-0.998772	0.00122752
ENSGALT00000087774	RXFP1	0.998769	0.00123054
ENSGALT00000107168	LOC107050595	0.998769	0.00123111
ENSGALT00000099008	PLXDC2	0.998769	0.00123143
TCONS_00010816	CIDEC	0.998768	0.00123152
XR_003071993.1	NOL4	0.998768	0.00123159
XR_003076940.1	NAPEPLD	0.998767	0.00123317
ENSGALT00000055573	DACT1	0.998766	0.00123355
TCONS_00011141	NMRK2	-0.998766	0.00123402
XR_003076699.1	LOC430303	-0.998766	0.00123433
ENSGALT00000091427	FRMD4B	0.998766	0.0012344
ENSGALT00000103341	SP9	-0.998765	0.00123455
XR_003072021.1	MAP3K6	0.998765	0.00123491
XR_003076940.1	DLC1	0.998765	0.00123505
XR_001466103.2	AFAP1L1	0.998765	0.00123522
XR_001467673.2	DMGDH	0.998764	0.00123635
XR_003076699.1	KCNK2	0.998764	0.00123648
XR_001468781.1	TMSB4X	0.998763	0.00123668
ENSGALT00000108266	AMY2A	-0.998762	0.0012375
TCONS_00011141	LOC422320	-0.998762	0.00123792
XR_001466985.2	ZNF385D	0.998762	0.00123792
XR_003074097.1	EEPD1	0.998761	0.00123879
ENSGALT00000091427	OGN	0.998759	0.00124063
XR_003076063.1	JAG2	0.998759	0.00124063
XR_003074097.1	IFI30	0.998759	0.00124069
XR_001471309.2	TMEM100	0.998759	0.00124085
XR_003074059.1	TENM4	0.998759	0.001241
ENSGALT00000091427	CFTR	0.998758	0.00124195
ENSGALT00000106401	PLAC9	0.998757	0.00124321
XR_003076063.1	APLP2	-0.998757	0.00124322
ENSGALT00000099008	NHSL2	0.998756	0.00124379
NR_036668.1	SH3BP2	-0.998755	0.0012445
ENSGALT00000087774	FOXF1	0.998755	0.00124491
ENSGALT00000106401	HLX	0.998755	0.00124535
TCONS_00010816	P2RX7	0.998754	0.0012455
ENSGALT00000108266	LAMB1	0.998754	0.00124586
XR_003072021.1	CYP1B1	0.998753	0.0012469
XR_003074059.1	MYO1D	0.998753	0.00124736
ENSGALT00000104239	KLF-4	-0.998751	0.00124886
XR_003072021.1	PLEKHG5	0.99875	0.00124964
XR_001466103.2	ITPRIP	0.99875	0.00124967
XR_003075696.1	ZDHHC15	-0.99875	0.00125042
ENSGALT00000099008	TCF21	0.998749	0.00125067
TCONS_00030174	SH3D19	-0.998748	0.0012516
XR_003072021.1	CCDC141	0.998748	0.00125243
XR_001466665.2	NMNAT3	-0.998747	0.00125309
ENSGALT00000092645	GLRA4	0.998746	0.00125356
XR_001470036.1	SPO11	0.998746	0.00125377
XR_001471487.2	OGN	0.998746	0.00125397
ENSGALT00000108152	ELOVL1	0.998745	0.00125469
XR_001468932.1	LOC416169	0.998744	0.00125579
XR_001468781.1	SH2D3C	0.998744	0.00125579
XR_003071850.1	ENPP3	0.998744	0.00125588
TCONS_00030174	SIX1	-0.998744	0.00125635
ENSGALT00000106401	NDUFB7	0.998744	0.00125646
XR_001463495.2	DPP4	-0.998741	0.00125946
TCONS_00010845	DLGAP1L	0.998739	0.00126098
ENSGALT00000101313	CD200	0.998738	0.00126217
TCONS_00036641	PKNOX2	0.998737	0.00126259
ENSGALT00000107955	EPAS1	0.998737	0.00126331
XR_003076937.1	SCARF2	0.998736	0.00126355
XR_001466103.2	SPI1	0.998736	0.00126391
XR_003074096.1	HLX	0.998736	0.00126445
ENSGALT00000092278	LY6E	0.998735	0.00126487
XR_140261.4	SYBU	0.998735	0.0012653
ENSGALT00000100034	SH3D19	0.998732	0.00126762
ENSGALT00000108266	IFI30	0.998731	0.00126938
TCONS_00031276	SHISA2	-0.99873	0.00126981
ENSGALT00000095807	GRP	0.99873	0.00126997
ENSGALT00000107168	AMHR2	0.998728	0.00127151
XR_001471487.2	MUC1	0.998728	0.00127218
ENSGALT00000102055	GNLY	0.998727	0.00127328
ENSGALT00000095807	SGCD	0.998726	0.00127365
XR_003071993.1	MYO1D	0.998726	0.00127365
ENSGALT00000099008	DRAM1	0.998726	0.00127373
XR_003071850.1	SDC3	0.998724	0.00127556
TCONS_00010845	EDN2	0.998724	0.00127557
ENSGALT00000066961	CYP11A1	0.998724	0.001276
ENSGALT00000091427	FAM188B	0.998724	0.0012761
XR_003076699.1	ACHE	0.998723	0.00127663
XR_001464460.2	ATP8A2	0.998722	0.0012775
XR_003074097.1	CD34	0.998722	0.00127834
TCONS_00031276	KIFAP3	-0.998721	0.00127888
XR_003071256.1	VSIG1	0.99872	0.00128013
ENSGALT00000082208	RBPJL	0.998719	0.00128088
ENSGALT00000107955	SLC1A6	0.998717	0.00128273
ENSGALT00000102055	ZP3L2	0.998715	0.00128453
ENSGALT00000104239	PROCA1	-0.998715	0.00128521
TCONS_00036641	HELZ2	0.998713	0.00128665
XR_001471309.2	BLEC1	0.998713	0.00128721
XR_003078022.1	FBLN1	0.998713	0.00128738
XR_001463661.2	MOXD1	0.998712	0.00128765
ENSGALT00000104180	HOXC8	0.998712	0.00128796
TCONS_00008756	FAM198A	0.998711	0.00128908
ENSGALT00000103262	FADS2	0.998711	0.0012891
XR_003071850.1	IFI30	0.998711	0.00128927
XR_003071993.1	TBX2	0.99871	0.00129035
ENSGALT00000099008	DLL4	0.998709	0.00129081
XR_001471309.2	LOC771388	0.998709	0.00129113
ENSGALT00000108266	AMHR2	0.998709	0.00129119
XR_003071884.1	RBP7	0.998708	0.00129216
ENSGALT00000100034	EPSTI1	0.998708	0.00129239
XR_001471487.2	LHCGR	0.998707	0.00129256
ENSGALT00000101313	P2RY8	0.998707	0.00129257
XR_003074097.1	ETV4	0.998707	0.00129271
TCONS_00011357	ABCA13	0.998706	0.00129372
ENSGALT00000092645	IRF8	0.998706	0.0012943
ENSGALT00000050615	LOC100857883	0.998705	0.00129466
ENSGALT00000108266	FABP7	0.998705	0.00129501
ENSGALT00000099008	PID1	0.998701	0.00129861
ENSGALT00000099008	SEMA5B	0.998701	0.0012988
ENSGALT00000106401	C3	0.998701	0.00129888
ENSGALT00000091427	LOC769729	0.998701	0.00129888
ENSGALT00000099008	CDK18	0.998701	0.00129895
XR_140261.4	MPEG1	0.9987	0.00129994
XR_001466103.2	TINAGL1	0.998699	0.00130083
ENSGALT00000087774	PIEZO1	0.998699	0.00130083
ENSGALT00000102055	MAP3K5	-0.998699	0.00130084
XR_001463661.2	RGS5	0.998698	0.00130169
ENSGALT00000107955	KCNE4	0.998696	0.0013044
XR_003076940.1	CPZ	0.998695	0.00130478
ENSGALT00000099050	ATP10D	0.998695	0.00130489
ENSGALT00000099008	LOC416169	0.998694	0.00130601
TCONS_00008756	ACE	0.998693	0.00130675
ENSGALT00000104180	CHST8	-0.998692	0.00130786
TCONS_00011140	EDN1	0.998692	0.00130786
TCONS_00010816	HTRA1	0.998691	0.00130948
ENSGALT00000095807	PDLIM1	0.99869	0.00131017
XR_001468932.1	CTTNBP2NL	0.998689	0.0013112
ENSGALT00000095807	SLC8A1	0.998688	0.00131213
ENSGALT00000099008	NMRAL1	0.998687	0.00131313
ENSGALT00000107168	PLA2R1	0.998686	0.00131373
XR_003076699.1	HTR1B	-0.998686	0.00131409
ENSGALT00000108266	DLL1	0.998686	0.00131431
XR_003071850.1	MCF2L2	0.998686	0.00131432
XR_003076699.1	BHLHE23	-0.998685	0.00131456
XR_003074059.1	TBX2	0.998685	0.0013154
ENSGALT00000087774	NTSR1	0.998683	0.0013166
XR_003078022.1	FREM2	0.998683	0.0013171
ENSGALT00000095807	SLC16A4	0.998682	0.0013182
ENSGALT00000050615	ME1	-0.998682	0.00131836
ENSGALT00000092976	NKAIN4	0.998681	0.00131859
ENSGALT00000105358	RTN1	0.998681	0.00131882
ENSGALT00000097648	NUDT14	0.99868	0.00131967
XR_003076063.1	VIPR1	0.99868	0.00132042
ENSGALT00000092278	ENG	0.998679	0.00132074
XR_003074097.1	ADAM12	0.998678	0.00132197
ENSGALT00000108266	DLC1	0.998678	0.00132222
ENSGALT00000087774	C1S	0.998676	0.00132416
[truncated: 40,944 more rows]
