# Supplementary material for: Transcriptome Analysis of Long Noncoding RNAs and mRNAs in Granulosa Cells of Jinghai Yellow Chickens Illuminated With Red Light
Source: Front Genet. 2021 Feb 9;12:563623. doi: 10.3389/fgene.2021.563623 (PMC7900633; doi:10.3389/fgene.2021.563623)
Supplement: Supplementary file 6 [file Table_6.XLSX]

## Sheet: Sheet1
Supplementary Table S6 Four key DE-lncRNAs and target genes involved in regulating the GCs of SYFs of Jinghai Yellow hens in RL and WL group
lncRNA	type	type	mRNA	type
ENSGALT00000103341	lncRNA	Up	CFAP69	gene
XR_001464460.2	lncRNA	Down	SMAP2	gene
XR_001464460.2	lncRNA	Down	FAM117B	gene
ENSGALT00000097648	lncRNA	Down	SYPL1	gene
XR_001464460.2	lncRNA	Down	CPM	gene
ENSGALT00000099549	lncRNA	Up	KCNS3	gene
ENSGALT00000097648	lncRNA	Down	SIDT1	gene
ENSGALT00000097648	lncRNA	Down	PRODH	gene
ENSGALT00000099549	lncRNA	Up	E2F2	gene
XR_001464460.2	lncRNA	Down	PLIN3L	gene
ENSGALT00000099549	lncRNA	Up	EHHADH	gene
ENSGALT00000103341	lncRNA	Up	SLC2A12	gene
XR_001464460.2	lncRNA	Down	AMDHD1	gene
ENSGALT00000103341	lncRNA	Up	EIF4E1B	gene
ENSGALT00000097648	lncRNA	Down	ZNF385B	gene
ENSGALT00000097648	lncRNA	Down	LOC101748543	gene
ENSGALT00000097648	lncRNA	Down	USP18	gene
ENSGALT00000097648	lncRNA	Down	ABCG2	gene
XR_001464460.2	lncRNA	Down	TAAR1	gene
ENSGALT00000103341	lncRNA	Up	VSIG1	gene
ENSGALT00000103341	lncRNA	Up	ADAMTS19	gene
ENSGALT00000097648	lncRNA	Down	KIF1A	gene
ENSGALT00000097648	lncRNA	Down	TPRN	gene
ENSGALT00000097648	lncRNA	Down	ZAR1L	gene
ENSGALT00000097648	lncRNA	Down	UCHL1	gene
ENSGALT00000097648	lncRNA	Down	RNF182	gene
XR_001464460.2	lncRNA	Down	C18H17orf58	gene
ENSGALT00000097648	lncRNA	Down	SYCP2L	gene
XR_001464460.2	lncRNA	Down	ERBB4	gene
ENSGALT00000099549	lncRNA	Up	ESRP1	gene
ENSGALT00000099549	lncRNA	Up	SGK2	gene
ENSGALT00000097648	lncRNA	Down	MYO5B	gene
XR_001464460.2	lncRNA	Down	PARM1	gene
ENSGALT00000103341	lncRNA	Up	SP9	gene
XR_001464460.2	lncRNA	Down	ATP8A2	gene
ENSGALT00000097648	lncRNA	Down	NUDT14	gene
ENSGALT00000103341	lncRNA	Up	LAMB3	gene
ENSGALT00000097648	lncRNA	Down	ME1	gene
XR_001464460.2	lncRNA	Down	FADS1L2	gene
ENSGALT00000099549	lncRNA	Up	BTG4	gene
ENSGALT00000097648	lncRNA	Down	ARHGDIB	gene
ENSGALT00000099549	lncRNA	Up	ADAMTS19	gene
ENSGALT00000097648	lncRNA	Down	ADAD1	gene
ENSGALT00000099549	lncRNA	Up	LPO	gene
ENSGALT00000097648	lncRNA	Down	TGFBR3	gene
XR_001464460.2	lncRNA	Down	PICALM	gene
ENSGALT00000097648	lncRNA	Down	ELOVL1	gene
ENSGALT00000097648	lncRNA	Down	FGD5	gene
ENSGALT00000099549	lncRNA	Up	LOC419741	gene
XR_001464460.2	lncRNA	Down	VPS29L	gene
ENSGALT00000097648	lncRNA	Down	PLK3	gene
XR_001464460.2	lncRNA	Down	T	gene
ENSGALT00000097648	lncRNA	Down	C6orf132	gene
ENSGALT00000103341	lncRNA	Up	UGT8	gene
XR_001464460.2	lncRNA	Down	MCOLN2	gene
XR_001464460.2	lncRNA	Down	TLR2A	gene
ENSGALT00000097648	lncRNA	Down	ZP3L2	gene
ENSGALT00000099549	lncRNA	Up	ILDR1	gene
ENSGALT00000103341	lncRNA	Up	WBSCR17	gene
ENSGALT00000097648	lncRNA	Down	GPRC5C	gene
ENSGALT00000097648	lncRNA	Down	CKB	gene
XR_001464460.2	lncRNA	Down	MNR2	gene
XR_001464460.2	lncRNA	Down	MYO1H	gene
ENSGALT00000097648	lncRNA	Down	COLEC10	gene
ENSGALT00000097648	lncRNA	Down	KCNK2	gene
XR_001464460.2	lncRNA	Down	MEIG1	gene
ENSGALT00000099549	lncRNA	Up	ZPAX	gene
ENSGALT00000097648	lncRNA	Down	ACHE	gene
ENSGALT00000099549	lncRNA	Up	KPNA7	gene
ENSGALT00000099549	lncRNA	Up	ALAD	gene
ENSGALT00000097648	lncRNA	Down	KRT10	gene
ENSGALT00000097648	lncRNA	Down	SPIRE1L	gene
ENSGALT00000103341	lncRNA	Up	TFAP2C	gene
ENSGALT00000097648	lncRNA	Down	LOC101751890	gene
ENSGALT00000097648	lncRNA	Down	TP63	gene
ENSGALT00000097648	lncRNA	Down	BLNK	gene
ENSGALT00000099549	lncRNA	Up	MNR2	gene
ENSGALT00000099549	lncRNA	Up	SNX1	gene
ENSGALT00000103341	lncRNA	Up	KCTD15	gene
ENSGALT00000099549	lncRNA	Up	MYO1H	gene
XR_001464460.2	lncRNA	Down	ILDR1	gene
ENSGALT00000099549	lncRNA	Up	USH1C	gene
XR_001464460.2	lncRNA	Down	GSTZ1	gene
ENSGALT00000097648	lncRNA	Down	GABARAPL1	gene
ENSGALT00000097648	lncRNA	Down	MEX3B	gene
ENSGALT00000097648	lncRNA	Down	FA2H	gene
ENSGALT00000099549	lncRNA	Up	CFAP69	gene
XR_001464460.2	lncRNA	Down	BCHE	gene
XR_001464460.2	lncRNA	Down	DNER	gene
ENSGALT00000097648	lncRNA	Down	PQLC2	gene
ENSGALT00000097648	lncRNA	Down	NMRK2	gene
ENSGALT00000097648	lncRNA	Down	SHISA2	gene
ENSGALT00000097648	lncRNA	Down	GNLY	gene
XR_001464460.2	lncRNA	Down	NKAIN4	gene
XR_001464460.2	lncRNA	Down	PLS1	gene
ENSGALT00000099549	lncRNA	Up	MPZL3	gene
ENSGALT00000097648	lncRNA	Down	NMNAT3	gene
XR_001464460.2	lncRNA	Down	NME5	gene
ENSGALT00000099549	lncRNA	Up	KCTD15	gene
ENSGALT00000099549	lncRNA	Up	MMRN1	gene
ENSGALT00000097648	lncRNA	Down	FAM134B	gene
ENSGALT00000097648	lncRNA	Down	BHLHE23	gene
ENSGALT00000097648	lncRNA	Down	PABPN1L	gene
ENSGALT00000097648	lncRNA	Down	LOC100859850	gene
ENSGALT00000097648	lncRNA	Down	GDPD2	gene
ENSGALT00000099549	lncRNA	Up	PTPN14	gene
XR_001464460.2	lncRNA	Down	MZT1	gene
ENSGALT00000097648	lncRNA	Down	TTC39A	gene
XR_001464460.2	lncRNA	Down	PPP1R36	gene
ENSGALT00000097648	lncRNA	Down	PRSS35	gene
ENSGALT00000103341	lncRNA	Up	SNX1	gene
ENSGALT00000097648	lncRNA	Down	HSPA2	gene
XR_001464460.2	lncRNA	Down	TENM1	gene
XR_001464460.2	lncRNA	Down	MPZL3	gene
ENSGALT00000099549	lncRNA	Up	MCOLN2	gene
ENSGALT00000097648	lncRNA	Down	LOC421081	gene
ENSGALT00000099549	lncRNA	Up	GSTAL1	gene
ENSGALT00000097648	lncRNA	Down	ADAM19	gene
XR_001464460.2	lncRNA	Down	FBXO43	gene
ENSGALT00000097648	lncRNA	Down	MED8	gene
XR_001464460.2	lncRNA	Down	MED8	gene
ENSGALT00000097648	lncRNA	Down	ZDHHC15	gene
XR_001464460.2	lncRNA	Down	FAM134B	gene
ENSGALT00000097648	lncRNA	Down	MAP3K5	gene
ENSGALT00000097648	lncRNA	Down	LOC107049644	gene
ENSGALT00000097648	lncRNA	Down	GATA6	gene
ENSGALT00000097648	lncRNA	Down	KREMEN1	gene
ENSGALT00000097648	lncRNA	Down	SHC4	gene
ENSGALT00000097648	lncRNA	Down	SH3GLB2	gene
ENSGALT00000097648	lncRNA	Down	PPP1R36	gene
ENSGALT00000097648	lncRNA	Down	SLC6A14	gene
ENSGALT00000097648	lncRNA	Down	LOC422320	gene
ENSGALT00000097648	lncRNA	Down	CERS1	gene
ENSGALT00000099549	lncRNA	Up	EIF4E1B	gene
XR_001464460.2	lncRNA	Down	CPSF4L	gene
ENSGALT00000099549	lncRNA	Up	TBXAS1	gene
ENSGALT00000097648	lncRNA	Down	PIWIL1	gene
ENSGALT00000097648	lncRNA	Down	LOC107055037	gene
XR_001464460.2	lncRNA	Down	MYLKSML	gene
ENSGALT00000097648	lncRNA	Down	TES	gene
ENSGALT00000097648	lncRNA	Down	OVSTL	gene
XR_001464460.2	lncRNA	Down	CD2	gene
ENSGALT00000099549	lncRNA	Up	FADS1L2	gene
ENSGALT00000103341	lncRNA	Up	KCNS3	gene
XR_001464460.2	lncRNA	Down	USH1C	gene
ENSGALT00000099549	lncRNA	Up	VPS29L	gene
XR_001464460.2	lncRNA	Down	HAUS3L	gene
ENSGALT00000097648	lncRNA	Down	TBXAS1	gene
ENSGALT00000099549	lncRNA	Up	SP9	gene
ENSGALT00000099549	lncRNA	Up	SH3GLB2	gene
XR_001464460.2	lncRNA	Down	ALAD	gene
XR_001464460.2	lncRNA	Down	TLR3	gene
ENSGALT00000097648	lncRNA	Down	ATP10D	gene
ENSGALT00000099549	lncRNA	Up	UGT8	gene
XR_001464460.2	lncRNA	Down	KREMEN1	gene
ENSGALT00000097648	lncRNA	Down	LOC430303	gene
ENSGALT00000097648	lncRNA	Down	TENM1	gene
ENSGALT00000097648	lncRNA	Down	LOC100857883	gene
ENSGALT00000103341	lncRNA	Up	SGK2	gene
XR_001464460.2	lncRNA	Down	DGKQ	gene
XR_001464460.2	lncRNA	Down	MAEL	gene
ENSGALT00000097648	lncRNA	Down	HTR1B	gene
XR_001464460.2	lncRNA	Down	KRT10	gene
ENSGALT00000103341	lncRNA	Up	E2F2	gene
XR_001464460.2	lncRNA	Down	SNX5	gene
ENSGALT00000099549	lncRNA	Up	TTC39A	gene
ENSGALT00000103341	lncRNA	Up	MMRN1	gene
ENSGALT00000097648	lncRNA	Down	GSTAL1	gene
ENSGALT00000099549	lncRNA	Up	GDPD2	gene
ENSGALT00000103341	lncRNA	Up	EHHADH	gene
ENSGALT00000099549	lncRNA	Up	SLC2A12	gene
ENSGALT00000097648	lncRNA	Down	ACOT12	gene
XR_001464460.2	lncRNA	Down	GSTAL1	gene
XR_001464460.2	lncRNA	Down	CKB	gene
XR_001464460.2	lncRNA	Down	GATA6	gene
ENSGALT00000097648	lncRNA	Down	T	gene
ENSGALT00000097648	lncRNA	Down	MCF2L	gene
ENSGALT00000097648	lncRNA	Down	NCALD	gene
ENSGALT00000099549	lncRNA	Up	CERS1	gene
ENSGALT00000099549	lncRNA	Up	ADAM19	gene
XR_001464460.2	lncRNA	Down	TEKT1	gene
XR_001464460.2	lncRNA	Down	CLDN18	gene
ENSGALT00000097648	lncRNA	Down	LOC421285	gene
XR_001464460.2	lncRNA	Down	BTG4	gene
ENSGALT00000103341	lncRNA	Up	LPO	gene
ENSGALT00000097648	lncRNA	Down	KLF2	gene
ENSGALT00000099549	lncRNA	Up	NMRK2	gene
ENSGALT00000099549	lncRNA	Up	C18H17orf58	gene
ENSGALT00000103341	lncRNA	Up	ZPAX	gene
XR_001464460.2	lncRNA	Down	SH3GLB2	gene
XR_001464460.2	lncRNA	Down	LOC428967	gene
XR_001464460.2	lncRNA	Down	UGT8L	gene
ENSGALT00000097648	lncRNA	Down	WEE2	gene
XR_001464460.2	lncRNA	Down	PGM2L1	gene
ENSGALT00000097648	lncRNA	Down	WDFY4	gene
ENSGALT00000103341	lncRNA	Up	LOC419741	gene
ENSGALT00000097648	lncRNA	Down	STK32A	gene
ENSGALT00000103341	lncRNA	Up	KPNA7	gene
ENSGALT00000099549	lncRNA	Up	LOC428967	gene
ENSGALT00000099549	lncRNA	Up	PARM1	gene
ENSGALT00000097648	lncRNA	Down	PLPP2	gene
ENSGALT00000103341	lncRNA	Up	LZTS1	gene
ENSGALT00000099549	lncRNA	Up	FA2H	gene
ENSGALT00000097648	lncRNA	Down	GDF3	gene
ENSGALT00000103341	lncRNA	Up	ADAMTS1	gene
ENSGALT00000099549	lncRNA	Up	AMDHD1	gene
ENSGALT00000099549	lncRNA	Up	LOC422320	gene
XR_001464460.2	lncRNA	Down	EHHADH	gene
ENSGALT00000099549	lncRNA	Up	VSIG1	gene
ENSGALT00000103341	lncRNA	Up	ANGPTL1	gene
XR_001464460.2	lncRNA	Down	ESRP1	gene
XR_001464460.2	lncRNA	Down	FA2H	gene
ENSGALT00000097648	lncRNA	Down	MYOM2	gene
ENSGALT00000099549	lncRNA	Up	CPSF4L	gene
ENSGALT00000103341	lncRNA	Up	CADM2	gene
ENSGALT00000097648	lncRNA	Down	ATP8A2	gene
ENSGALT00000097648	lncRNA	Down	MOS	gene
ENSGALT00000097648	lncRNA	Down	FAAHL	gene
ENSGALT00000103341	lncRNA	Up	ESRP1	gene
ENSGALT00000097648	lncRNA	Down	NEFM	gene
XR_001464460.2	lncRNA	Down	EDNRB	gene
XR_001464460.2	lncRNA	Down	E2F2	gene
ENSGALT00000099549	lncRNA	Up	LOC107055037	gene
ENSGALT00000099549	lncRNA	Up	LOC101751890	gene
ENSGALT00000099549	lncRNA	Up	PPP1R36	gene
XR_001464460.2	lncRNA	Down	CENPV	gene
XR_001464460.2	lncRNA	Down	KCNS3	gene
ENSGALT00000097648	lncRNA	Down	USH1C	gene
ENSGALT00000103341	lncRNA	Up	PTPN14	gene
XR_001464460.2	lncRNA	Down	SPIA5	gene
ENSGALT00000097648	lncRNA	Down	IRF6	gene
XR_001464460.2	lncRNA	Down	PLK3	gene
ENSGALT00000097648	lncRNA	Down	UGT8L	gene
ENSGALT00000097648	lncRNA	Down	GDF9	gene
ENSGALT00000097648	lncRNA	Down	ITGB6	gene
XR_001464460.2	lncRNA	Down	TTC39A	gene
ENSGALT00000099549	lncRNA	Up	CPM	gene
ENSGALT00000097648	lncRNA	Down	TLR2A	gene
ENSGALT00000097648	lncRNA	Down	GTF2A1L	gene
ENSGALT00000099549	lncRNA	Up	FAM117B	gene
ENSGALT00000097648	lncRNA	Down	ALAD	gene
XR_001464460.2	lncRNA	Down	SYCP2L	gene
ENSGALT00000097648	lncRNA	Down	SULT2B1L1	gene
ENSGALT00000097648	lncRNA	Down	GLRA4	gene
ENSGALT00000099549	lncRNA	Up	SHISA2	gene
ENSGALT00000097648	lncRNA	Down	LPAR3	gene
XR_001464460.2	lncRNA	Down	EFHC2	gene
ENSGALT00000099549	lncRNA	Up	TFAP2C	gene
XR_001464460.2	lncRNA	Down	NMRK2	gene
ENSGALT00000097648	lncRNA	Down	PARM1	gene
ENSGALT00000097648	lncRNA	Down	IL1RAP	gene
ENSGALT00000099549	lncRNA	Up	GTF2A1L	gene
ENSGALT00000097648	lncRNA	Down	SGPP2	gene
ENSGALT00000099549	lncRNA	Up	SMAP2	gene
ENSGALT00000099549	lncRNA	Up	DNAH1	gene
ENSGALT00000099549	lncRNA	Up	PABPN1L	gene
ENSGALT00000099549	lncRNA	Up	LAMB3	gene
XR_001464460.2	lncRNA	Down	PRPS2	gene
ENSGALT00000097648	lncRNA	Down	H2AFX	gene
ENSGALT00000103341	lncRNA	Up	BTG4	gene
ENSGALT00000097648	lncRNA	Down	COL2A1	gene
XR_001464460.2	lncRNA	Down	LOC426064	gene
ENSGALT00000099549	lncRNA	Up	ATP8A2	gene
ENSGALT00000097648	lncRNA	Down	FGF8	gene
ENSGALT00000097648	lncRNA	Down	KPNA7	gene
XR_001464460.2	lncRNA	Down	LOC419741	gene
ENSGALT00000097648	lncRNA	Down	C18H17orf58	gene
XR_001464460.2	lncRNA	Down	LPO	gene
ENSGALT00000099549	lncRNA	Up	BMP15	gene
ENSGALT00000097648	lncRNA	Down	SLC19A2	gene
ENSGALT00000099549	lncRNA	Up	PLS1	gene
ENSGALT00000097648	lncRNA	Down	DNAH1	gene
XR_001464460.2	lncRNA	Down	SLCO4C1	gene
XR_001464460.2	lncRNA	Down	GDPD2	gene
ENSGALT00000097648	lncRNA	Down	BTG4	gene
XR_001464460.2	lncRNA	Down	FAM132A	gene
ENSGALT00000097648	lncRNA	Down	MEIG1	gene
ENSGALT00000103341	lncRNA	Up	BMP15	gene
XR_001464460.2	lncRNA	Down	TUSC1	gene
ENSGALT00000097648	lncRNA	Down	ATP5A1W	gene
ENSGALT00000097648	lncRNA	Down	TAAR1	gene
ENSGALT00000099549	lncRNA	Up	CD2	gene
ENSGALT00000097648	lncRNA	Down	MCOLN2	gene
ENSGALT00000099549	lncRNA	Up	LOC100859850	gene
ENSGALT00000099549	lncRNA	Up	T	gene
ENSGALT00000097648	lncRNA	Down	FOLR1	gene
XR_001464460.2	lncRNA	Down	FAM46C	gene
ENSGALT00000097648	lncRNA	Down	ZBTB42	gene
ENSGALT00000099549	lncRNA	Up	PIWIL1	gene
ENSGALT00000097648	lncRNA	Down	CYP11A1	gene
ENSGALT00000103341	lncRNA	Up	P3H4	gene
ENSGALT00000099549	lncRNA	Up	GSTA2	gene
ENSGALT00000099549	lncRNA	Up	CKB	gene
ENSGALT00000099549	lncRNA	Up	SLC25A4	gene
XR_001464460.2	lncRNA	Down	H1FOO	gene
ENSGALT00000097648	lncRNA	Down	IRF8	gene
XR_001464460.2	lncRNA	Down	RBPJL	gene
ENSGALT00000097648	lncRNA	Down	ESRP1	gene
XR_001464460.2	lncRNA	Down	REEP1	gene
ENSGALT00000099549	lncRNA	Up	PICALM	gene
XR_001464460.2	lncRNA	Down	VRTN	gene
ENSGALT00000103341	lncRNA	Up	SLC25A4	gene
ENSGALT00000099549	lncRNA	Up	KRT10	gene
ENSGALT00000103341	lncRNA	Up	DNAH1	gene
XR_001464460.2	lncRNA	Down	ZPAX	gene
ENSGALT00000097648	lncRNA	Down	SPON2	gene
ENSGALT00000103341	lncRNA	Up	GSTA2	gene
ENSGALT00000099549	lncRNA	Up	TAAR1	gene
XR_001464460.2	lncRNA	Down	NEIL2	gene
ENSGALT00000103341	lncRNA	Up	ALAD	gene
ENSGALT00000103341	lncRNA	Up	LGMN	gene
ENSGALT00000103341	lncRNA	Up	ABCB5	gene
ENSGALT00000099549	lncRNA	Up	FAM134B	gene
ENSGALT00000103341	lncRNA	Up	GTF2A1L	gene
ENSGALT00000097648	lncRNA	Down	MMRN1	gene
ENSGALT00000097648	lncRNA	Down	PSMG4	gene
ENSGALT00000099549	lncRNA	Up	FAM172BP	gene
XR_001464460.2	lncRNA	Down	CHGA	gene
ENSGALT00000097648	lncRNA	Down	CCDC129	gene
ENSGALT00000097648	lncRNA	Down	SGK2	gene
XR_001464460.2	lncRNA	Down	RASD2	gene
XR_001464460.2	lncRNA	Down	USP18	gene
ENSGALT00000099549	lncRNA	Up	ME1	gene
ENSGALT00000103341	lncRNA	Up	BAZ2A	gene
ENSGALT00000103341	lncRNA	Up	TBXAS1	gene
XR_001464460.2	lncRNA	Down	PTPN14	gene
ENSGALT00000103341	lncRNA	Up	ILDR1	gene
ENSGALT00000097648	lncRNA	Down	GRHL1	gene
ENSGALT00000099549	lncRNA	Up	WBSCR17	gene
XR_001464460.2	lncRNA	Down	SGK2	gene
ENSGALT00000103341	lncRNA	Up	USH1C	gene
XR_001464460.2	lncRNA	Down	SLC6A17	gene
ENSGALT00000099549	lncRNA	Up	HAUS3L	gene
XR_001464460.2	lncRNA	Down	TBXAS1	gene
ENSGALT00000097648	lncRNA	Down	PROCA1	gene
ENSGALT00000103341	lncRNA	Up	LOC100859230	gene
ENSGALT00000097648	lncRNA	Down	CRYAB	gene
ENSGALT00000097648	lncRNA	Down	SLC25A4	gene
ENSGALT00000097648	lncRNA	Down	TRIM14	gene
ENSGALT00000103341	lncRNA	Up	MPZL3	gene
ENSGALT00000099549	lncRNA	Up	MYO5B	gene
ENSGALT00000097648	lncRNA	Down	ABCA13	gene
ENSGALT00000099549	lncRNA	Up	TEKT1	gene
XR_001464460.2	lncRNA	Down	LOC101751890	gene
